# Supplementary material for: A metabolomics comparison of plant-based meat and grass-fed meat indicates large nutritional differences despite comparable Nutrition Facts panels
Source: Sci Rep. 2021 Jul 5;11:13828. doi: 10.1038/s41598-021-93100-3 (PMC8257669; doi:10.1038/s41598-021-93100-3)
Supplement: Supplementary file 1 — Supplementary Table 1. [file 41598_2021_93100_MOESM1_ESM.xlsx]

## Sheet: Supplemental Table 1
Table S1. Annotated metabolites and their bioactivities/potential health effects (Excel file).
CAS #	Name	GB: Log2 Mean (SD)	PB: Log2 Mean (SD)	p-value1	FDR1	Abundance	Nutrient Class	Pathway2, bioactivities/potential health effects3
1948-56-7	2-Aminoacrylic acid	16.761 (1.244)	19.156 (1.023)	< 0.0001	< 0.0001	↑PB	Acrylic acids	Alanine metabolism, anti-bacterial, anti-septic
61-19-8	Adenosine-5'-monophosphate	15.056 (1.081)	0.000 (0.000)	< 0.0001	< 0.0001	↑GB	Adenine nucleotides	RNA/DNA Biosynthesis, unknown
109-76-2	1,3-Diaminopropane	14.974 (0.919)	15.003 (0.493)	0.8991	0.9087	↔	Amines	Spermidine metabolism, anti-oxidant
462-94-2	Cadaverine	19.317 (1.450)	18.594 (0.313)	0.0018798	0.0021646	↑GB	Amines	Glutathione metabolism, phytohormonal
60-23-1	Cysteamine	14.559 (1.305)	0.000 (0.000)	< 0.0001	< 0.0001	↑GB	Amines	Taurine metabolism, antioxidant, neuroprotective
51-45-6	Histamine	18.292 (0.756)	0.000 (0.000)	< 0.0001	< 0.0001	↑GB	Amines	Histidine metabolism, neurotransmitter, vasodilator
56-41-7	Alanine	24.722 (0.411)	24.317 (0.255)	0.00046491	0.0006	↑GB	Amino acids	Protein metabolism, antioxidant, cancer-protective
70-47-3	Asparagine	20.722 (0.947)	23.036 (0.675)	< 0.0001	< 0.0001	↑PB	Amino acids	Protein metabolism, anti-sickling, diuretic
56-84-8	Aspartic acid	19.755 (0.788)	22.550 (0.442)	< 0.0001	< 0.0001	↑PB	Amino acids	Protein metabolism, neurotransmitter, anti-morphinic
37-27-58	Citrulline	17.596 (1.145)	18.517 (0.781)	8.0788e-05	0.00010233	↑PB	Amino acids	Arginine biosyntheiss, anti-iasthenic, anti-osteoporotic, liver-protective
52-90-4	Cysteine	22.448 (1.203)	26.211 (0.256)	< 0.0001	< 0.0001	↑PB	Amino acids	Protein metabolism, antioxidant, antibiotic, anticataract, cancer-protective
56-86-0	Glutamic acid	21.050 (1.137)	20.633 (0.562)	0.026995	0.03035	↑GB	Amino acids	Protein/energy metabolism, Neurotransmitter, anxiolytic, kidney-protective, flavor
56-85-9	Glutamine	24.928 (0.618)	20.444 (0.408)	< 0.0001	< 0.0001	↑GB	Amino acids	Protein/energy metabolism, neurotransmitter, anti-sickling, anti-ulcer
56-40-6	Glycine	23.978 (0.505)	22.583 (0.236)	< 0.0001	< 0.0001	↑GB	Amino acids	Protein metabolism, anti-gastritic, anti-ulcer, anti-sickling, cancer-preventative
5934-29-2	Histidine	18.833 (0.916)	17.128 (0.397)	< 0.0001	< 0.0001	↑GB	Amino acids	Protein metabolism, antioxidant, cancer-protective, kidney-protective
443-79-8	Leucine/isoleucine	22.161 (0.616)	22.867 (0.243)	< 0.0001	< 0.0001	↑PB	Amino acids	Branched chain amino acid, anti-encephalopathic
63-91-2	Lysine	22.794 (0.706)	23.772 (0.299)	< 0.0001	< 0.0001	↑PB	Amino acids	Protein metabolism, anti-alkalotic, anti-herpetic
63-68-3	Methionine	19.811 (0.864)	22.550 (0.445)	< 0.0001	< 0.0001	↑PB	Amino Acids	Protein metabolism, anti-cataract, anti-oxidant, liver-protective, cancer-protective
100-61-8	N-Methylalanine	15.844 (1.091)	17.844 (0.277)	< 0.0001	< 0.0001	↑PB	Amino acids	Energy metabolism, anti-biotic
56-87-1	Phenylalanine	22.261 (0.588)	23.222 (0.269)	< 0.0001	< 0.0001	↑PB	Amino acids	Protein metabolism, anti-depressant, anti-sickling, neuroprotective
147-85-3	Proline	20.650 (0.900)	21.922 (0.570)	< 0.0001	< 0.0001	↑PB	Amino acids	Protein metabolism, anti-osteoporotic, connective tissue synthesis
56-45-1	Serine	23.417 (0.615)	22.733 (0.316)	< 0.0001	< 0.0001	↑PB	Amino acids	Protein metabolism, neuro-protective
72-19-5	Threonine	22.600 (0.663)	22.500 (0.373)	< 0.0001	0.7503	↔	Amino acids	Protein metabolism, anti-oxidant, anti-ulcer, flavor
73-22-3	Tryptophan	19.183 (0.985)	20.567 (0.481)	0.00015298	0.00018875	↑PB	Amino acids	Protein/energy metabolism, anti-oxidant, anti-hypertensive, neuroprotective
60-18-4	Tyrosine	21.822 (0.900)	23.167 (0.331)	0.0001	0.0001	↑PB	Amino acids	Protein metabolism, anti-depressant, anti-ulcer, cancer-protective
72-18-4	Valine	22.522 (0.565)	23.406 (0.239)	< 0.0001	< 0.0001	↑PB	Amino acids	Essential nutrient, anti-encephalopathic, flavor
141-43-5	Ethanolamine	19.844 (0.462)	20.256 (0.209)	0.00071461	0.00085393	↑PB	Amino alcohols	Branched chain amino acid metabolis, anti-oxidant, anti-inflammatory
131-48-6	N-Acetylneuraminic acid	14.537 (1.584)	16.850 (0.304)	< 0.0001	< 0.0001	↑PB	Amino alcohols	Amino sugar metabolism, anti-bacterial
1071-23-4	O-Phosphoethanolamine	19.883 (1.135)	16.623 (0.749)	< 0.0001	< 0.0001	↑GB	Amino alcohols	Sphingolipid metabolism, neurotransmitter
123-78-4	Sphingosine	0.000 (0.000)	16.844 (0.745)	< 0.0001	< 0.0001	↑PB	Amino alcohols	Sphingolipid metabolism, neurotransmitter
50-67-9	Serotonin	15.167 (1.255)	14.297 (1.003)	0.039632	0.044035	↑PB	Biogenic monoamines	Tryptophan metabolism, cardio-protective, cancer-protective, neuroprotective
110-60-1	Putrescine	17.633 (0.901)	18.489 (0.320)	6.4425e-05	8.2707e-05	↑PB	Biogenic polyamines	Arginine metabolism, anti-oxidant
124-20-9	Spermidine	15.380 (1.638)	20.344 (0.445)	< 0.0001	< 0.0001	↑PB	Biogenic polyamines	Glutathione metabolism, anti-oxidant
71-44-3	Spermine	16.137 (1.323)	0.000 (0.000)	< 0.0001	< 0.0001	↑GB	Biogenic polyamines	Glutathione metabolism, anti-oxidant
13752-84-6	Erythronic acid	19.189 (1.292)	24.222 (0.419)	< 0.0001	< 0.0001	↑PB	Butyrates	Sugar acid metabolism, diuretic
3909-12-4	Threonic acid	15.404 (0.973)	17.293 (0.705)	< 0.0001	0.0001	↑PB	Butyrates	Sugar acid metabolism, anti-alopecic
13552-09-5	Dihydrosphingosine	15.128 (1.202)	14.106 (0.671)	0.00017572	0.0002	↑GB	Ceramides	Sphingolipid metabolism, cancer-protective
57-88-5	Cholesterol	24.700 (0.639)	16.400 (2.131)	< 0.0001	< 0.0001	↑GB	Cholestenes	Lipid metabolism, bile acid biosynthesis, steroid biosynthesis, lipoproteins
7658-08-4	D-Quinovose	16.157 (0.870)	15.983 (0.637)	0.9874	0.9874	↔	Deoxy sugars	Energy metabolism, anti-bacterial, anti-viral, neuroprotective, immunomodulatory
13095-48-2	2-Hydroxyglutaric acid	18.956 (0.598)	17.433 (0.632)	< 0.0001	< 0.0001	↑GB	Dicarboxylic acids	Energy metabolism, TCA-cycle
585-84-2	Aconitic acid	0.000 (0.000)	16.321 (0.534)	< 0.0001	< 0.0001	↑PB	Dicarboxylic acids	Energy metabolism, flavor, perfumery
542-32-5	Aminoadipic acid	21.978 (1.110)	21.222 (0.603)	0.019961	0.022575	↑GB	Dicarboxylic acids	Lysine metabolism, perfumery
1068-84-4	Aminomalonic acid	18.803 (0.791)	0.000 (0.000)	< 0.0001	< 0.0001	↑GB	Dicarboxylic acids	Glycine metabolism, unknown
110-17-8	Fumaric acid	21.733 (0.950)	17.587 (0.784)	< 0.0001	< 0.0001	↑GB	Dicarboxylic acids	Biosynthesis, anti-oxidant, anti-dermatitic, anti-psoriatic, cancer-protective, flavor
110-94-1	Glutaric acid	15.163 (0.741)	16.261 (0.755)	0.00014324	0.00017788	↑PB	Dicarboxylic acids	Lysine metabolism, unknown
617-48-1	Malic acid	19.844 (0.754)	16.145 (1.462)	< 0.0001	< 0.0001	↑GB	Dicarboxylic acids	Biosynthesis, anti-oxidant, anti-bacterial, anti-septic, cardio-protective
141-82-2	Malonic acid	15.422 (1.182)	13.721 (1.010)	< 0.0001	< 0.0001	↑GB	Dicarboxylic acids	Fatty acid biosynthesis, unknown
488-30-2	Pentonic acids	17.261 (0.676)	18.767 (0.940)	< 0.0001	< 0.0001	↑PB	Dicarboxylic acids	Biosyntheisis, prebiotic, flavor
110-15-6	Succinic acid	23.928 (0.562)	22.272 (0.358)	< 0.0001	< 0.0001	↑PB	Dicarboxylic acids	Biosynthesis, anti-ulcer, cancer-protective, additive, perfumery
2867-20-1	Alanylalanine	16.827 (0.748)	16.467 (0.512)	0.019889	0.0226	↑GB	Dipeptides	Protein catabolism, unknown
584-85-0	Anserine	18.817 (1.721)	0.000 (0.000)	< 0.0001	< 0.0001	↑GB	Dipeptides	Carnosine metabolism, anti-oxidant, neuroprotective
90970-40-4	beta-Alanyllysine	16.794 (2.133)	14.292 (1.245)	< 0.0001	< 0.0001	↑GB	Dipeptides	Biosynthesis, unknown
19246-18-5	Cysteinylglycine	15.719 (1.011)	0.000 (0.000)	< 0.0001	< 0.0001	↑GB	Dipeptides	Glutathione metabolism, unknown
3321-03-7	Glycylphenylalanine (Gly-Phe)	0.000 (0.000)	14.456 (0.941)	< 0.0001	< 0.0001	↑PB	Dipeptides	Protein catabolism, unknown
704-15-4	Glycylproline	17.204 (0.909)	17.107 (0.702)	0.35865	0.37442	↔	Dipeptides	Collagen metabolism, unknown
97-69-8	N-Acetylalanine	14.950 (0.364)	14.561 (1.006)	0.12083	0.12971	↔	Dipeptides	Alanine metabolism, unknown
543-24-8	N-Acetylglycine	17.044 (0.903)	18.789 (0.823)	< 0.0001	< 0.0001	↑PB	Dipeptides	Glycine metabolism, flavor
82950-64-9	1,2-Dicaprin	0.000 (0.000)	24.206 (0.856)	< 0.0001	< 0.0001	↑PB	Fatty acid esters	Energy metabolism, biosynthesis
542-44-9	alpha-Monopalmitin	19.589 (1.390)	18.894 (0.738)	0.070797	0.077307	↔	Fatty acid esters	Lipid metabolism, emulsifier, anti-bacterial, anti-fungal
123-94-4	alpha-Monostearin	20.589 (1.885)	20.856 (0.934)	0.61229	0.63226	↔	Fatty acid esters	Lipid metabolism, emulsifier
629-54-9	Palmitamide	19.522 (0.886)	16.442 (0.874)	< 0.0001	< 0.0001	↑GB	Fatty amides	Fatty acid amide metabolism, cell signaling
124-26-5	Stearamide	18.811 (0.786)	18.072 (0.803)	0.00032421	0.00039487	↑PB	Fatty amides	Fatty acid amide metabolism, unknown
6338-41-6	Sumiki's Acid	14.670 (0.882)	14.092 (0.549)	< 0.0001	< 0.0001	↑PB	Furoic acids	Maillard reaction end-product, flavor
56-73-5	Glucose-6-phosphate	23.956 (0.833)	16.677 (1.858)	< 0.0001	< 0.0001	↑GB	Glucosephosphates	Glucose metabolism, glycolysis product, flavor
23470-00-0	2-Palmitoylglycerol	14.462 (1.103)	16.135 (1.318)	< 0.0001	< 0.0001	↑PB	Glycerides	Lipid metabolism, emulsifier
142-18-7	Monolaurin	0.000 (0.000)	16.322 (0.729)	< 0.0001	< 0.0001	↑PB	Glycerides	Lipid metabolism, anti-bacterial, anti-microbial, anti-inflammatory
111-03-5	Monoolein	16.894 (1.288)	16.911 (0.853)	0.91174	0.91656	↔	Glycerides	Lipid metabolism, emulsifier
538-23-8	Tricaprylin	0.000 (0.000)	22.178 (0.942)	< 0.0001	< 0.0001	↑PB	Glycerides	Lipid metabolism, anti-bacterial, anti-microbial, anti-inflammatory
538-24-9	Trilaurin	0.000 (0.000)	23.422 (0.879)	< 0.0001	< 0.0001	↑PB	Glycerides	Lipid metabolism, anti-bacterial, anti-microbial, anti-inflammatory
34363-28-5	Glycerol-1-phosphate	20.906 (1.133)	17.967 (0.431)	< 0.0001	< 0.0001	↑GB	Glycerophosphates	Glycerophospholipid metabolism, unknown
79-14-1	Glycolic acid	18.111 (0.679)	20.572 (0.890)	< 0.0001	< 0.0001	↑PB	Glycolates	Biosynthesis, diuretic, cholesterolytic, liver-protective
3416-24-8	Glucosamine	13.065 (1.257)	0.000 (0.000)	< 0.0001	< 0.0001	↑GB	Hexoamines	Collagen biosynthesis, anti-arthritic
97-59-6	Allantoin	15.058 (1.305)	0.000 (0.000)	< 0.0001	< 0.0001	↑GB	Hydantoins	Purine Metabolism, anti-oxidant, anti-inflammatory, anti-ulcer, vulnerary
692-29-5	4-Oxobutanoic acid	14.934 (1.603)	15.514 (1.491)	0.19983	0.21211	↔	Hydroxybutyrates	Vitamin B6 metabolism
79-33-4	Lactic acid	27.778 (0.271)	27.244 (0.129)	< 0.0001	< 0.0001	↑GB	Hydroxybutyrates	Glucose metabolism, anti-oxidant, flavor, anti-xerotic, anti-leukorrheic, flavor
565-70-8	2-Hydroxybutyric acid	15.811 (0.957)	16.489 (0.682)	0.0016818	0.002	↑PB	Hydroxybuyrates	Glutathione metabolism, anti-oxidant
594-61-6	2-Hydroxyisobutyric acid	0.000 (0.000)	15.488 (1.089)	< 0.0001	< 0.0001	↑PB	Hydroxybuyrates	Xenobiotic metabolism, unknown
617-31-2	2-Hydroxyvaleric acid	14.818 (1.512)	19.172 (0.299)	< 0.0001	< 0.0001	↑PB	Hydroxybuyrates	Lipid metabolism, flavor, perfumery, hypotensive, myorelaxant
55191-53-2	3,4-Dihydroxybutanoic acid	0.000 (0.000)	16.267 (0.626)	< 0.0001	< 0.0001	↑PB	Hydroxybuyrates	Lipid metabolism, flavor, satiety
150-83-4	beta-Hydroxybutyric acid	20.433 (0.721)	16.300 (0.424)	< 0.0001	< 0.0001	↑GB	Hydroxybuyrates	Ketone metabolism, unknown
591-81-1	4-Hydroxybutyric acid (4-OH-But)	18.558 (0.744)	0.000 (0.000)	< 0.0001	< 0.0001	↑GB	Hydroxybuyrates	Biosynthesis, neurotransmitter, neuroprotective
103529-92-6	Myoinositol-2-phosphate	18.306 (0.769)	17.213 (0.430)	< 0.0001	< 0.0001	↑GB	Inositol phosphates	Biosynthesis, anti-diabetic, cholesterolytic, kidney-protective, flavor
828-01-3	3-Phenyllactic acid	0.000 (0.000)	17.350 (0.387)	< 0.0001	< 0.0001	↑PB	Lactates	Phenylalanine metabolism, flavor, perfumery
3398-40-1	2-Methylserine	15.649 (0.897)	16.528 (0.423)	< 0.0001	< 0.0001	↑PB	Non-Protein Amino Acids	Serine metabolite, unknown
107-95-9	beta-Alanine	20.500 (0.713)	17.567 (0.486)	< 0.0001	< 0.0001	↑GB	Non-Protein Amino Acids	Carnosine metabolism, ergogenic
60-27-5	Creatinine	24.089 (0.764)	0.000 (0.000)	< 0.0001	< 0.0001	↑GB	Non-Protein Amino Acids	Energy metabolism, ATP synthesis, anti-oxidant, neuroprotective, ergogenic
56-89-3	Cystine	16.475 (1.133)	19.017 (0.482)	< 0.0001	< 0.0001	↑PB	Non-Protein Amino Acids	Protein metabolism, anti-biotic, anti-oxidant, anti-ulcer, cancer-preventative
56-12-2	gamma-aminobutyric acid	18.478 (0.639)	0.000 (0.000)	< 0.0001	< 0.0001	↑GB	Non-Protein Amino Acids	Energy metabolism, anti-cerebrotic, anti-hypertensive, anxiolytic, neurotransmitter
6027-13-0	Homocysteine	15.822 (1.017)	15.911 (0.465)	0.69101	0.70969	↔	Non-Protein Amino Acids	Biosynthesis, pro-oxidant
672-15-1	Homoserine	13.388 (1.018)	17.022 (0.539)	< 0.0001	< 0.0001	↑PB	Non-Protein Amino Acids	Serine metabolism, anti-sickling
51-35-4	Hydroxyproline	18.561 (0.745)	0.000 (0.000)	< 0.0001	< 0.0001	↑GB	Non-Protein Amino Acids	Collagen biosynthesis, anti-arthritic, vulvenary
3226-65-1	Methionine sulfoxide	15.783 (0.969)	17.038 (0.404)	< 0.0001	< 0.0001	↑PB	Non-Protein Amino Acids	Methionine metabolism, unknown
21339-55-9	Methyl tryptophan	16.358 (0.988)	0.000 (0.000)	< 0.0001	< 0.0001	↑GB	Non-Protein Amino Acids	Tryptophan metabolism, cancer-protective
5817-08-3	N-Acetylglutamic acid	16.226 (1.218)	16.694 (0.675)	0.047837	0.052843	↔	Non-Protein Amino Acids	Glutamic acid metabolism, unknown
70-26-8	Ornithine	22.061 (0.760)	22.317 (0.583)	0.11236	0.1213	↔	Non-Protein Amino Acids	Biosynthesis, anti-cholesteremic, anti-encephalopathic
51-67-2	Tyramine	18.550 (1.386)	15.638 (0.547)	< 0.0001	< 0.0001	↑GB	Non-Protein Amino Acids	Biosynthesis, anti-aggregant, adrenergic, vasoconstrictor
301-01-0	Oleamide	16.493 (0.992)	17.700 (0.581)	< 0.0001	0.0001	↑PB	Oleic acids	Fatty acid amide metabolism, neurotransmitter, relaxant
812-00-0	O-Methylphosphate	18.106 (0.882)	16.811 (0.703)	< 0.0001	< 0.0001	↑GB	Organophosphates	Biosynthesis, epitope, phosphoantigen
488-15-3	2-Hydroxy-3-methylvaleric acid	0.000 (0.000)	19.883 (0.393)	< 0.0001	< 0.0001	↑PB	Pentanoic acids	Fatty acid metabolism, flavor, perfumery
147-81-9	Aldopentoses (Arabinose)	19.296 (1.094)	22.112 (0.760)	< 0.0001	< 0.0001	↑PB	Pentoses	Energy metabolism, antioxidant, flavor
24259-59-4	Aldopentoses (Ribose)	20.994 (0.567)	17.794 (0.419)	< 0.0001	< 0.0001	↑GB	Pentoses	Energy metabolism, ATP synthesis
488-84-6	Ketopentose	22.464 (1.386)	16.828 (0.950)	< 0.0001	< 0.0001	↑GB	Pentoses	Energy metabolism, unknown
95-43-2	Threose	0.000 (0.000)	14.644 (0.482)	< 0.0001	< 0.0001	↑PB	Pentoses	Energy metabolism, unknown
533-73-3	1,2,4-Benzenetriol	19.433 (0.924)	18.211 (0.560)	< 0.0001	< 0.0001	↑GB	Phenols	Plant/microbial metabolism, anti-oxidant
548-93-6	3-Hydroxyanthranilic acid	0.000 (0.000)	14.106 (1.123)	< 0.0001	< 0.0001	↑PB	Phenols	Plant/microbial metabolism, anti-oxidant
6482-98-0	4-Hydroxyphenyllactic acid	16.330 (0.838)	16.850 (0.367)	0.00099139	0.0012	↑PB	Phenols	Tyrosine/caffeoyl metabolism, unknown
18524-94-2	Loganin/similar glycoside	0.000 (0.000)	17.013 (2.188)	< 0.0001	< 0.0001	↑PB	Phenols	Terpenoid biosynthesis, anti-inflammatory, anti-oxidant, anti-diabetic, neuroprotective
87-66-1	Pyrogallol	14.596 (0.888)	14.092 (0.549)	0.036421	0.040706	↑PB	Phenols	Plant/microbial metabolism, anti-oxidant
111-02-4	Squalene	15.767 (1.460)	0.000 (0.000)	< 0.0001	< 0.0001	↑GB	Phenols	Terpenoid biosynthesis, anti-oxidant, anti-bacterial, cancer-preventative, perfurmery
137-00-8	Sulfurol	0.000 (0.000)	19.100 (0.404)	< 0.0001	< 0.0001	↑PB	Phenols	Alkaloid metabolism, flavor
530-57-4	Syringic acid	0.000 (0.000)	17.244 (0.429)	< 0.0001	< 0.0001	↑PB	Phenols	Plant/microbial metabolism, anti-oxidant, anti-peroxidant, allelophatic
501-94-0	Tyrosol	0.000 (0.000)	16.356 (0.648)	< 0.0001	< 0.0001	↑PB	Phenols	Tyrosine metabolism, anti-oxidant
121-34-6	Vanillic acid	0.000 (0.000)	19.656 (0.410)	< 0.0001	< 0.0001	↑PB	Phenols	Plant/microbial metabolism, anti-bacterial, anti-inflammatory, anti-oxidant
103-82-2	Phenylacetic acid	0.000 (0.000)	16.078 (0.384)	< 0.0001	< 0.0001	↑PB	Phenylacetates	Phenylalanine metabolism, anti-oxidant, flavor, perfurmery
19044-06-5	beta-Sitosterol	0.000 (0.000)	21.161 (0.676)	< 0.0001	< 0.0001	↑PB	Phytosterols	Biosynthesis, anti-oxidant, cancer-preventative
474-62-4	Campesterol	0.000 (0.000)	18.248 (2.063)	< 0.0001	< 0.0001	↑PB	Phytosterols	Biosynthesis, anti-oxidant, hypocholesterolemic
83-48-7	Stigmasterol	0.000 (0.000)	17.806 (0.840)	< 0.0001	< 0.0001	↑PB	Phytosterols	Biosynthesis, anti-inflammatory, anti-oxidant, anti-viral, cancer-preventative
535-75-1	Pipecolic acid	14.608 (1.198)	17.217 (0.719)	< 0.0001	< 0.0001	↑PB	Pipecolic acids	Alkaloid metabolism, flavor (pepper)
7664-38-2	Phosphoric acid	26.817 (0.352)	25.622 (0.296)	< 0.0001	< 0.0001	↑GB	Polymers	Oxidative metabolism, acidulant, flavor, sequestrant
506-32-1	Arachidonic acid	20.039 (1.011)	16.381 (1.060)	< 0.0001	< 0.0001	↑GB	Polyunsaturated fatty acids	Biosynthesis, anti-dermatitic, cancer-preventative, liver-protective, immunomodulatory
6217-54-5	Docosahexaenoic acid, 22-6, n-3	16.789 (1.129)	0.000 (0.000)	< 0.0001	< 0.0001	↑GB	Polyunsaturated fatty acids	Biosynthesis, anti-oxidant, anti-cataract, neuroprotective, cardio-protective, liver-protective
60-33-3	Linoleic acid	21.167 (0.811)	20.672 (0.686)	0.086588	0.09401	↔	Polyunsaturated fatty acids	Biosynthesis, anti-inflammatory, anti-arthritic, cancer-preventative, cardio-protective
73-24-5	Adenine	17.752 (0.477)	20.444 (0.357)	< 0.0001	< 0.0001	↑PB	Purines	DNA/RNA, anti-anemic, anti-viral, diuretic, vasodilator, anti-aging
73-40-5	Guanine	16.042 (1.066)	17.400 (0.455)	< 0.0001	< 0.0001	↑PB	Purines	DNA/RNA, flavor
118-00-3	Guanosine	14.752 (1.801)	21.194 (0.662)	< 0.0001	< 0.0001	↑PB	Purines	DNA/RNA, flavor
68-94-0	Hypoxanthine	24.835 (0.539)	17.467 (0.565)	< 0.0001	< 0.0001	↑GB	Purines	DNA/RNA, unknown
58-63-9	Inosine	24.522 (0.596)	19.317 (0.476)	< 0.0001	< 0.0001	↑GB	Purines	Purine metabolism, anti-inflammatory, anti-septic, neuroprotective, immonumodulatory
69-93-2	Uric acid	17.367 (0.807)	0.000 (0.000)	< 0.0001	< 0.0001	↑GB	Purines	Microbrial/purine metabolism, unknown
69-89-6	Xanthine	22.000 (0.603)	14.761 (0.612)	< 0.0001	< 0.0001	↑GB	Purines	Alkaloid/caffeoyl metabolism, stimulant
16867-04-2	2,3-Dihydroxypyridine	15.911 (1.468)	15.320 (0.546)	0.23846	0.2531	↔	Pyridines	Nicotinamide metabolism, unknown
109-00-2	3-Hydroxypyridine	17.306 (0.697)	16.822 (0.330)	0.0001153	0.00014412	↑GB	Pyridines	Maillard reaction end-product, flavor, cytotoxicity
499-83-2	Dipicolinic acid	15.475 (0.927)	14.900 (0.454)	0.0017691	0.0020496	↑GB	Pyridines	Maillard reaction end-product, flavor
71-30-7	Cytosine	24.802 (0.517)	25.567 (0.407)	< 0.0001	< 0.0001	↑PB	Pyrimidines	DNA/RNA, unknown
504-07-4	Dihydrouracil	15.944 (0.958)	0.000 (0.000)	< 0.0001	< 0.0001	↑GB	Pyrimidines	Pyrimidine metabolism, neuro-protective
65-71-4	Thymine	14.349 (0.969)	14.394 (0.474)	0.33353	0.35011	↔	Pyrimidines	DNA/RNA, unknown
66-22-8	Uracil	18.928 (0.786)	17.978 (0.439)	< 0.0001	< 0.0001	↑GB	Pyrimidines	Pyrimidine metabolism, cytotoxic, radio-protective
58-96-8	Uridine	17.500 (1.300)	20.033 (1.064)	< 0.0001	< 0.0001	↑PB	Pyrimidines	Pyrimidine metabolism, neuro-protective
626-48-2	6-Methyluracil	15.589 (0.727)	16.061 (0.497)	0.0016772	0.002	↑PB	Pyrimidones	Pyrimidine metabolism, cytotoxic, radio-protective
127-17-3	Pyruvic acid	17.938 (0.764)	19.450 (0.376)	< 0.0001	< 0.0001	↑PB	Pyruvates	Energy/glucose metabolism, flavor
146-80-5	Xanthosine	16.467 (0.988)	0.000 (0.000)	< 0.0001	< 0.0001	↑GB	Ribonucleosides	Biosynthesis of alkaloids, stimulant
15673-79-7	Aldo/Keto pentose-5-phosphate	16.406 (0.971)	0.000 (0.000)	< 0.0001	< 0.0001	↑GB	Saccharides	Energy metabolism, flavor
57-48-7	Fructose	24.783 (0.591)	21.767 (0.397)	< 0.0001	< 0.0001	↑GB	Saccharides	Energy metabolism, flavor
643-13-0	Fructose-6-phosphate	23.817 (0.773)	20.045 (1.309)	< 0.0001	< 0.0001	↑GB	Saccharides	Energy metabolism, flavor
3687-64-7	Galactinol/similar disaccharide	15.974 (1.447)	22.889 (0.470)	< 0.0001	< 0.0001	↑PB	Saccharides	Galactose metabolis, flavor (sweetener)
526-95-4	Gluconic acid	19.989 (0.859)	24.289 (0.329)	< 0.0001	< 0.0001	↑PB	Saccharides	Microbial metabolism, flavor
50-99-7	Glucose/similar aldohexoses	26.706 (0.326)	24.900 (0.279)	< 0.0001	< 0.0001	↑GB	Saccharides	Energy/glucose metabolism, flavor, anti-edimic, anti-hepatoxic, anti-ketotic
7158-70-5	Leucrose	19.122 (1.208)	20.967 (0.652)	< 0.0001	< 0.0001	↑PB	Saccharides	Energy metabolism, flavor (sweetener)
69-79-4	Maltose/similar disaccharide	21.961 (2.279)	23.011 (0.481)	0.14913	0.15918	↔	Saccharides	Energy metabolism, flavor (sweetener)
1109-28-0	Maltotriose/similar trisaccharide	16.622 (1.464)	22.261 (0.486)	< 0.0001	< 0.0001	↑PB	Saccharides	Energy metabolism, flavor (sweetener)
10030-67-8	Melezitose or similar disaccharide	0.000 (0.000)	17.694 (1.142)	< 0.0001	< 0.0001	↑PB	Saccharides	Energy metabolism, flavor (sweetener)
17629-30-0	Raffinose/similar trisaccharide	18.323 (1.719)	25.533 (0.368)	< 0.0001	< 0.0001	↑PB	Saccharides	Galactose metabolism, flavor, flatugenic
87-73-0	Saccharic acid	16.619 (1.409)	21.656 (0.654)	< 0.0001	< 0.0001	↑PB	Saccharides	Ascorbate metabolism, anti-cholesterolemic
57-50-1	Sucrose	17.839 (1.703)	25.878 (0.339)	< 0.0001	< 0.0001	↑PB	Saccharides	Energy metabolism, flavor (sweetener)
142-62-1	Caproic Acid	15.778 (0.858)	16.279 (0.327)	0.0014547	0.0017167	↑PB	Saturated fatty acids	Medium chain fatty acid biosynthesis, anti-bacterial, anti-fungal, anti-inflammatory
124-07-2	Caprylic acid	14.707 (1.202)	16.589 (1.381)	8.0788e-05	0.00010233	↑PB	Saturated fatty acids	Medium chain fatty acid biosynthesis, anti-bacterial, anti-septic
334-48-5	Decanoic Acid	14.950 (1.024)	16.965 (0.827)	< 0.0001	< 0.0001	↑GB	Saturated fatty acids	Medium chain fatty acid biosynthesis, anti-bacterial, anti-fungal, anti-inflammatory
112-85-6	Docosanoic acid	14.632 (1.286)	14.346 (0.878)	0.71559	0.73098	↔	Saturated fatty acids	Very long-chain fatty acid metabolism, unknown
506-12-7	Heptadecanoic acid	18.444 (0.946)	15.750 (1.194)	< 0.0001	< 0.0001	↑GB	Saturated fatty acids	Odd-chain saturated fatty acid biosynthesis, anti-bacterial, anti-oxidant, anti-inflammatory
143-07-7	Lauric acid	18.702 (1.094)	20.550 (1.147)	0.0001	0.0001	↑PB	Saturated fatty acids	Medicum chain fatty acid biosynthesis, anti-bacterial, anti-oxidant, anti-viral
589-68-4	Monomyristin	18.470 (0.958)	16.967 (0.681)	< 0.0001	< 0.0001	↑GB	Saturated fatty acids	Glycerolipid metabolism, anti-bacterial, anti-fungal
544-63-8	Myristic acid	20.094 (1.025)	19.767 (1.004)	0.41004	0.42572	↔	Saturated fatty acids	Long-chain fatty acid biosynthesis, anti-oxidant, cancer-preventative, hypercholesterolemic
57-10-3	Palmitic acid	24.150 (0.641)	22.467 (0.509)	< 0.0001	< 0.0001	↑GB	Saturated fatty acids	Long-chain fatty acid biosynthesis, anti-oxidant, anti-fibrinolytic, hypercholesterolemic, flavor
1002-84-2	Pentadecanoic acid	17.867 (0.949)	15.192 (0.974)	< 0.0001	< 0.0001	↑GB	Saturated fatty acids	Odd-chain saturated fatty acid biosynthesis, anti-bacterial, anti-oxidant, anti-inflammatory
57-11-4	Stearic acid	23.478 (0.559)	21.900 (0.552)	< 0.0001	< 0.0001	↑GB	Saturated fatty acids	Long-chain fatty acid biosynthesis, flavor, perfumery, hypocholesterolemic
21620-60-0	2-Methylglyceric acid	0.000 (0.000)	20.044 (0.599)	< 0.0001	< 0.0001	↑PB	Sugar acids	Sugar acid metabolism, unknown
490-83-5	Dehydroascorbic acid	18.144 (0.597)	22.194 (0.328)	< 0.0001	< 0.0001	↑PB	Sugar acids	Ascorbate metabolism, anti-microbial, anti-fungal, anti-viral
526-99-8	Galactaric acid	0.000 (0.000)	18.317 (0.603)	< 0.0001	< 0.0001	↑PB	Sugar acids	Ascorbate metabolism, unknown
473-81-4	Glyceric acid	21.456 (0.733)	18.894 (0.369)	< 0.0001	< 0.0001	↑GB	Sugar acids	Biosynthesis, cholesterolytic, diuretic, kidney-protective
4435-50-1	Butane-1,2,3-triol	0.000 (0.000)	17.511 (0.343)	< 0.0001	< 0.0001	↑PB	Sugar alcohols	Biosynthesis, unknown
149-32-6	Erythritol\Theitol	21.883 (0.621)	21.567 (0.468)	0.054143	0.059463	↔	Sugar alcohols	Biosynthesis, anti-oxidant, flavor (sweetener)
56-81-5	Glycerol	26.006 (0.308)	24.589 (0.323)	< 0.0001	< 0.0001	↑GB	Sugar alcohols	Glycerolipid metabolism, anti-cataract, anti-ketotic, anti-neuralgic, hyperglycemic
87-89-8	Myoinositol	25.883 (0.454)	22.794 (0.300)	< 0.0001	< 0.0001	↑GB	Sugar alcohols	Biosynthesis, anti-diabetic, cholesterolytic, lipotropic, liver-protective, neuro-protective
488-82-4	Pentitols	19.883 (0.598)	20.883 (0.350)	< 0.0001	< 0.0001	↑PB	Sugar alcohols	Pentitol metabolism, insulinogenic, flatulent, flavor
484-68-4	Pinitol/similar methoxyinositol	16.492 (0.817)	19.978 (0.506)	< 0.0001	< 0.0001	↑PB	Sugar alcohols	Biosynthesis, neuroprotective, flavor
87-99-0	Ribitol	24.917 (0.699)	27.828 (0.136)	< 0.0001	< 0.0001	↑PB	Sugar alcohols	Riboflavin metabolism, insulinogenic, cardio-protective
10191-41-0	alpha-Tocopherol, vitamin E	14.002 (1.784)	20.097 (0.793)	< 0.0001	< 0.0001	↑PB	Tocopherols	Biosynthesis, anti-oxidant, cardio-protective, cancer-protective, immunomodulatory
119-13-1	delta-Tocopherol, Vitamin E	17.098 (0.905)	20.650 (0.902)	< 0.0001	< 0.0001	↑PB	Tocopherols	Biosynthesis, anti-oxidant, apoptotic, cancer-protective, hypocholesterolemic
54-28-4	gamma-Tocopherol, vitamin E	18.749 (0.737)	21.928 (1.010)	< 0.0001	< 0.0001	↑PB	Tocopherols	Biosynthesis, anti-oxidant, anti-inflammatory, cardio-protective, cancer-protective
2782-09-4	Arabino-1,4-lactone	0.000 (0.000)	16.611 (0.909)	< 0.0001	< 0.0001	↑PB	Tricarboxylic Acid	Pentitol metabolism, unknown
5949-29-1	Citric acid	19.756 (1.626)	26.933 (0.191)	< 0.0001	< 0.0001	↑PB	Tricarboxylic Acid	Biosynthesis, anti-bacterial, anti-septic, anti-coagulent, cardio-protective, flavor
17598-94-6	1,2 Dilaurin	0.000 (0.000)	21.739 (1.048)	< 0.0001	< 0.0001	↑PB	Unsaturated fatty acids	Fatty acid biosynthesis, anti-bacterial, anti-microbial, anti-inflammatory
112-80-1	Oleic acid	25.006 (0.638)	23.967 (0.728)	8.3337e-05	0.00010486	↑GB	Unsaturated fatty acids	Fatty acid biosynthesis, anti-inflammatory, hypocholesterolemic, cancer-preventative
373-49-9	Palmitoleic acid	20.728 (1.348)	16.328 (1.275)	< 0.0001	< 0.0001	↑GB	Unsaturated fatty acids	Fatty acid biosynthesis, 5-alpha-reductase-inhibitor
110-44-1	Sorbic acid	0.000 (0.000)	19.622 (0.447)	< 0.0001	< 0.0001	↑PB	Unsaturated fatty acids	Fatty acid biosynthesis, preservative
108-19-0	Biuret	15.619 (0.552)	0.000 (0.000)	< 0.0001	< 0.0001	↑GB	Urea	Microbial metabolism, unknown
50-81-7	Ascorbate, vitamin C	0.000 (0.000)	17.989 (1.332)	< 0.0001	< 0.0001	↑PB	Vitamins	Biosynthesis, anti-oxidant, anti-inflammatory, liver-protective, kidney-protective
59-67-6	Niacin, vitamin B3	15.502 (1.024)	20.711 (0.351)	< 0.0001	< 0.0001	↑PB	Vitamins	Biosynthesis, cardio-protective, cancer-protective, neuroprotective
98-92-0	Niacinamide, vitamin B3	19.768 (0.615)	0.000 (0.000)	< 0.0001	< 0.0001	↑GB	Vitamins	Biosynthesis, cardio-protective, cancer-protective, neuroprotective
137-08-6	Panthothenate, vitamin B5	15.511 (1.134)	10.140 (0.447)	< 0.0001	< 0.0001	↑GB	Vitamins	Biosynthesis, anti-arthritic, anti-dermatitic, neuro-protective, vulnerary
65-23-6	Pyridoxine, vitamin B6	0.000 (0.000)	17.606 (0.433)	< 0.0001	< 0.0001	↑PB	Vitamins	Biosynthesis, anti-anemic, anti-diabetic, anti-sickling, anti-ulcer, neuroprotective
1Metabolites in beef and the plant-based meat alternative were compared by the Wilcoxon rank sum test without (column E) and with False Discovery Rate adjusted p-values (Column F) at 5% (< 0.05).
2Metabolic pathways of individual metabolites were identified using Kyoto Encyclopedia of Genes and Genomes (KEGG) (https://genome.jp).
3Bioactivities/health effects of individual metabolites were identified using FooDB (https://foodb.ca/) and/or PubChem (https://pubchem.ncbi.nlm.nih.gov/) databases.
Abbreviations: CAS #, Chemical Abstracts Service number; GB, grass-fed ground beef; PB, plant-based meat alternative; FDR, False Discovery Rate.
