# Supplementary material for: A metabolomics comparison of plant-based meat and grass-fed meat indicates large nutritional differences despite comparable Nutrition Facts panels
Source: Sci Rep. 2021 Jul 5;11:13828. doi: 10.1038/s41598-021-93100-3 (PMC8257669; doi:10.1038/s41598-021-93100-3)
Supplement: Supplementary file 2 — Supplementary Table 2. [file 41598_2021_93100_MOESM2_ESM.xlsx]

## Sheet: VANVLIET BURGERS_GC-MS
Table S2. Log-transformed metabolite abundances in grass-fed ground beef (GB) and the plant-based meat alternative (PB) (Excel file).
Name	CAS #	Short name	RT (min)	class	InChiKeys	Pubchem ID	SMILES	GB-1	GB-2	GB-3	GB-4	GB-5	GB-6	GB-7	GB-8	GB-9	GB-10	GB-11	GB-12	GB-13	GB-14	GB-15	GB-16	GB-17	GB-18	PB-1	PB-2	PB-3	PB-4	PB-5	PB-6	PB-7	PB-8	PB-9	PB-10	PB-11	PB-12	PB-13	PB-14	PB-15	PB-16	PB-17	PB-18	Average GB	Average PB	PB/GB		q-value (FDR)
Arabino-1,4-lactone	2782-09-4	Arabino-1,4-lac	14.5382	Dicarboxylic acids	CUOKHACJLGPRHD-JJYYJPOSSA-N	17723	C(C1C(C(C(=O)O1)O)O)O	0.01	0.01	0.01	0.01	0.01	0.01	0.01	0.01	0.01	0.01	0.01	0.01	0.01	0.01	0.01	0.01	0.01	0.01	18.1	16.4	16.7	15.7	16.38	16.6	16	16.1556	17.5	18.1	15.4	15.1	17.19	17.2	17.1	15.2	17.4	16.7667	0.01	16.6107	1661.07		2.4126e-05
Glycylhenylalanine (Gly-Phe)	3321-03-7	Gly-Phe	21.5939	Dipeptides	JBCLFWXMTIKCCB-VIFPVBQESA-N	92953	C1=CC=C(C=C1)CC(C(=O)O)NC(=O)CN	0.01	0.01	0.01	0.01	0.01	0.01	0.01	0.01	0.01	0.01	0.01	0.01	0.01	0.01	0.01	0.01	0.01	0.01	14.3	14.6	14.1	14	14	14.8	13.7	13.5	14	14.2	14.3	14.6	14.8	13.9	14	15.3	17.8	14.3	0.01	14.4556	1445.56		1.7587e-07
Threonic acid	3909-12-4	Threonic acid	13.5959	Butyrates	JPIJQSOTBSSVTP-GBXIJSLDSA-N	151152	C(C(C(C(=O)O)O)O)O	16.075	15	14.825	14.7	15.54	14.8	15.2714	15.825	15.7833	15.84	15.6667	15.675	16.26	14.475	13.5	16.02	17.9143	14.1	16.9	16.9	18.8	16.9	17.2	17.4	17	16.7	17.1	18.7	16.8	18.7	17	17.1	16.6	17.6	17.1	16.77	15.4039	17.2928	1.12262		0.95452
N-Acetylglutamic acid	5817-08-3	N-Acetylglutamic acid	12.9856	Amino acids	RFMMMVDNIPUKGG-UHFFFAOYSA-N	185	CC(=O)NC(CCC(=O)O)C(=O)O	16.6	16.375	15.5333	15.4	16.44	16.14	15.75	16.075	16.45	15.84	16.3	15.95	16.575	12.8	17.4	16.925	19.32	16.2	17.3	16.7	16.4	16.6	16.4	16.9	15.4	15.7	16.7	17	15.8	17	17.2	16.7	17	17.8	17.9	16	16.2263	16.6944	1.02885		0.25171
6-Deoxyglucose	7658-08-4	6-Deoxy-D-Glucose	15.5396	Deoxy sugars	PNNNRSAQSRJVSB-JGWLITMVSA-N	93579	CC(C(C(C(C=O)O)O)O)O	15.8	17.8	16.22	15.66	16.1833	15.4667	15.6	16.12	16.1	16.1	15.85	15.6143	15.9	14.8143	16.4125	16.32	18.7333	16.1333	16.9	16.3	16.3	15.9	16.9	15.9	15.2	14.9	15.9	16.3	15.6	16.2	15.4	15.3	16.6	16.3	16.8	15	16.1571	15.9833	0.989245		7.7666e-06
Pentadecanoic acid	1002-84-2	Pentadecanoic acid	17.9426	Saturated fatty acids	WQEPLUUGTLDZJY-UHFFFAOYSA-N	13849	CCCCCCCCCCCCCCC(=O)O	18.5	16.9	17.7	17.8	18.2	17.4	17.3	17.6	17.1	18.5	17.3	17.1	17.5	17.3	18	18.5	21.1	17.8	14.5	14.7	14	14.8	14.5	13.3	14.6	14.4	15.2	15.5	16.0571	15.3	16.1	15.6	15.8	16.9	17.1	15.1	17.8667	15.1921	0.850302		1.7587e-07
N-Methylalanine	100-61-8	N-Methylalanine	8.4111	Amino acids	AFBPFSWMIHJQDM-UHFFFAOYSA-N	7515	CNC1=CC=CC=C1	13.6	15.7	16	15.9	15.1	15.4	15.8	15.3	16.7	15.7	15.4	15.1	16.7	16.3	16.6	15.6	19.1	15.2	18	18.2	17.8	18	18	18.2	17.7	17.4	17.7	17.9	17.8	18.2	17.5	18	18.2	17.5	17.7	17.4	15.8444	17.8444	1.12623		0.0010267
alpha-Tocopherol	10191-41-0	a-Tocopherol	27.4693	Tocopherols	GVJHHUAWPYXKBD-UHFFFAOYSA-N	2116	CC1=C(C2=C(CCC(O2)(C)CCCC(C)CCCC(C)CCCC(C)C)C(=C1O)C)C	16.3	15.2	13.1	13	12.4	14.9667	15.8	12.1	13.6	14.4	15.85	17.8	14.3	15.4	13.9	14.7	16.9	14	18.7	18.6	20.7	20.2	20.7	20.7	20.3	19.4	19.4	20.1	19.9	19.4	20.5	20.5	20.7	21	21.5	19.4	14.6509	20.0944	1.37155		7.1215e-07
Phenylacetic acid	103-82-2	Phenylacetic acid	10.2642	Phenylacetates	WLJVXDMOQOGPHL-UHFFFAOYSA-N	999	C1=CC=C(C=C1)CC(=O)O	0.01	0.01	0.01	0.01	0.01	0.01	0.01	0.01	0.01	0.01	0.01	0.01	0.01	0.01	0.01	0.01	0.01	0.01	16.3	16.5	16	15.6	16	16.1	16	15.7	15.7	16	15.9	16.4	16.1	15.7	16.1	16.7	17	15.6	0.01	16.0778	1607.78		1.4548e-06
Aminomalonic acid	1068-84-4	Aminomalonic acid	12.5059	Dicarboxylic acids	JINBYESILADKFW-UHFFFAOYSA-N	100714	C(C(=O)O)(C(=O)O)N	19.8	18.7	18.8	19.5	18.6	18.9	19.4	18.9	18.7	17.6554	18.8	17.6	18.1	17.9	18.6	19.4	20.8	18.3	0.01	0.01	0.01	0.01	0.01	0.01	0.01	0.01	0.01	0.01	0.01	0.01	0.01	0.01	0.01	0.01	0.01	0.01	18.8031	0.01	0.000531828		1.7587e-07
O-Phosphoethanolamine	1071-23-4	O-Phosphoethanolamine	16.1825	Amino alcohols	SUHOOTKUPISOBE-UHFFFAOYSA-N	1015	C(COP(=O)(O)O)N	19.6	18.8	19	20.1	18.2	19.4	20.1	20.5	19.6	20.8	19.4	19.3	19.6	19.4	19.4	20.9	23.5	20.3	16.7125	15.9111	16.9625	16.825	16.55	17.1286	16.7	16.6143	16.6375	17.5143	17.0286	17.2429	17.0667	16.925	17.3286	15.1	14.6	16.3667	19.8833	16.623	0.836027		4.0025e-05
beta-Alanine	107-95-9	beta-Alanine	11.9917	Amino acids	UCMIRNVEIXFBKS-UHFFFAOYSA-N	239	C(CN)C(=O)O	19.6	20.4	19.3	20.1	19.9	20.7	20.7	21.1	20.7	20.1	20.2	20.3	21	20	20.4	21.2	22.5	20.8	16.9	17.2	17.2	17.2	17.6	17.5	17.2	17.2	17.5	18	17.2	17.4	18	17.7	17.9	18.5	18.7	17.3	20.5	17.5667	0.856911		1.7587e-07
Biuret	108-19-0	Biuret	15.6278	Urea	OHJMTUPIZMNBFR-UHFFFAOYSA-N	7913	NC(=O)NC(N)=O	15.7	15.7	15.7	15.6	15.4	15.7	15.8	15.8	16.1	15	16.7	14.8	16.1	14.6	15.8	16.1	19.6429	16	0.01	0.01	0.01	0.01	0.01	0.01	0.01	0.01	0.01	0.01	0.01	0.01	0.01	0.01	0.01	0.01	0.01	0.01	15.9024	0.01	0.000628837		0.0027619
3-Hydroxypyridine	109-00-2	3-Hydroxypyridine	7.9236	Pyridines	GRFNBEZIAWKNCO-UHFFFAOYSA-N	7971	C1=CC(=CN=C1)O	17.5	17.1	17.1	17.1	16.9	16.8	17.2	16.9	17.2	17.2	17.1	17	17.2	17.2	17.3	17.5	20	17.2	16.8	16.7	16.6	16.6	16.7	16.8	16.7	16.5	16.5	17	16.7	16.8	16.9	16.7	16.8	17.5	17.8	16.7	17.3056	16.8222	0.972071		1.7587e-07
1,3-Diaminopropane	109-76-2	1,3-Diaminopropane	14.6846	Amines	XFNJVJPLKCPIBV-UHFFFAOYSA-N	428	C(CN)CN	15.75	14.7	14.72	14.96	14.9667	14.4286	14.6833	15.1286	15.3	15.025	14.325	15.0286	15.0143	14.7	14.8571	15.4	17.7444	12.8	15.2	15.1	14.55	14.8	14.8	15.1	14.1	14.6	15.4	14.8	14.7	14.9	15.7	14.7	14.7	16.1	15.8	15	14.974	15.0028	1.00192		1.7587e-07
Succinic acid	110-15-6	Succinic acid	10.446	Dicarboxylic acids	KDYFGRWQOYBRFD-UHFFFAOYSA-N	1110	C(CC(=O)O)C(=O)O	24.7	23.7	23.7	24.3	23.8	23.5	23.5	23.6	23.8	23.6	23.5	23.5	24	23.5	24	24.4	25.7	23.9	22.7	22.2	22.2	22.2	22.4	22.3	21.9	21.6	22.1	22.5	22.2	22.5	22.3	22.1	22.2	22.7	23.1	21.7	23.9278	22.2722	0.93081		6.3997e-07
Fumaric acid	110-17-8	Fumaric acid	10.9479	Dicarboxylic acids	VZCYOOQTPOCHFL-OWOJBTEDSA-N	444972	C(=C/C(=O)O)\C(=O)O	21.1	20	21.3	21	21.3	21.8	21.8	21.8	21.5	22	21	21.1	21.3	22.1	22.4	22.7	24.5	22.5	17.2	17	17.2444	16.8	17.4889	17.3889	17.2111	17.0556	17.1222	17.8	17.3222	17.5667	17.8667	17.14	17.6778	19.6	19.6	17.4778	21.7333	17.5868	0.809208		0.00014508
Sorbic acid	110-44-1	Sorbic acid	8.5726	Unsaturated fatty acids	WSWCOQWTEOXDQX-MQQKCMAXSA-N	643460	C\C=C\C=C\C(O)=O	0.01	0.01	0.01	0.01	0.01	0.01	0.01	0.01	0.01	0.01	0.01	0.01	0.01	0.01	0.01	0.01	0.01	0.01	20	19.6	19.2	19.4	19.6	19.4	19.2	19	19.6	19.7	20	20.1	19.7	19.2	19.3	20.4	20.6	19.2	0.01	19.6222	1962.22		1.7587e-07
Putrescine	110-60-1	Putrescine	15.7377	Biogenic polyamines	KIDHWZJUCRJVML-UHFFFAOYSA-N	1045	C(CCN)CN	17.8	17.8	16.7	17	17.8	17.4	17.2	17.7	17.4	17.2	16.9	17.3	17.2	17	17.5	19.2	20.5	17.8	18.3	18.5	18.3	18.4	18.7	18.6	18.1	18.1	18.4	18.5	18.1	18.4	18.9	18.3	18.6	19.1	19.2	18.3	17.6333	18.4889	1.04852		0.0011856
Maltotriose or similar trisaccharide	1109-28-0	Maltotriose	30.6224	Saccharides	FYGDTMLNYKFZSV-DZOUCCHMSA-N	439586	OC[C@H]1O[C@H](O[C@H]2[C@H](O)[C@@H](O)[C@@H](O[C@H]3[C@H](O)[C@@H](O)C(O)O[C@@H]3CO)O[C@@H]2CO)[C@H](O)[C@@H](O)[C@@H]1O	16.2	18.7	15.95	14.8	13.2	18	18.1	18.8	16.7	16.5	16.525	18.9	15.9	15.9	16.4	16.1	16.9	15.6286	22.2	22.5	21.5	21.7	22.5	22.6	21.8	21.7	21.8	22.4	22.2	22.5	22.5	21.9	22.6	22.9	23.4	22	16.6224	22.2611	1.33922		1.7587e-07
Glutaric acid	110-94-1	Glutaric acid	11.6804	Dicarboxylic acids	JFCQEDHGNNZCLN-UHFFFAOYSA-N	743	C(CC(=O)O)CC(=O)O	14.6	15	15.2	14.6	15.2	15.1	14.9	15.2	15.3	14.9	15.2	15.8	14.1	14.9375	14.3	16	17.5	15.1	17	16.6	13.8	15.7	15.8	16.5	15.9	15.9	16.3	16.5	16.7	16.5	16.7	16.6	15.9	16.8	17.3	16.2	15.1632	16.2611	1.07241		0.21211
Squalene	111-02-4	Squalene	25.2898	Polyenes	YYGNTYWPHWGJRM-AAJYLUCBSA-N	638072	CC(C)=CCC\C(C)=C\CC\C(C)=C\CC\C=C(/C)CC\C=C(/C)CCC=C(C)C	16.8	16	15.2	15.4	14.7	14.9	15.6	14.7	14.8	16.2	14.2	15.1	16	14.8	15.2	16.8	20.7	16.7	0.01	0.01	0.01	0.01	0.01	0.01	0.01	0.01	0.01	0.01	0.01	0.01	0.01	0.01	0.01	0.01	0.01	0.01	15.7667	0.01	0.000634249		0.97472
Monoolein	111-03-5	Monoolein	24.8035	Glycerides	RZRNAYUHWVFMIP-QJRAZLAKSA-N	12178130	[H][C@](O)(CO)COC(=O)CCCCCCC\C=C/CCCCCCCC	17.5	15.9	14.7	17.4	18.1	15.9	17	16.3	15.2	19.3	17.7	17	16.3	15.6	16.7	17.3	19.6	16.6	15.6	16.4	17	16.5	17.2	16.7	16.4	15.8	16.3	16.5	16.9	17.5	17.6	16.1	16.9	18.1	18.9	18	16.8944	16.9111	1.00099		0.0019792
Oleic acid	112-80-1	Oleic Acid	20.5004	Unsaturated fatty acids	ZQPPMHVWECSIRJ-KTKRTIGZSA-N	445639	CCCCCCCC/C=C\CCCCCCCC(=O)O	25.2	23.9	24.9	24.9	25	24.7	24.7	24.8	24.4	25.3	24.8	24.9	24.7	24.7	25.1	25.8	27	25.3	22.2	22.8	23.9	23.5	23.9	23.9	24	23.7	23.5	23.8	23.8	24.3	24.7	24.4	24.4	25.1	25.2	24.3	25.0056	23.9667	0.958454		1.7587e-07
Docosanoic acid	112-85-6	Docosanoic acid	23.958	Saturated fatty acids	UKMSUNONTOPOIO-UHFFFAOYSA-N	8215	CCCCCCCCCCCCCCCCCCCCCC(=O)O	15.4833	12.5	13.4	14.7	14.5	13.8	14.3	14.8	14.5	13.5	14.7	15.5	14.1	14.6	14.2	15.4	18.8	14.6	11.9	13.1	14.9	14.5	14.7	14.4	14.4	13.9	13.6	14.2333	14.1	15.6	15	14.5	14.4	15.7	14.3	15	14.6324	14.3463	0.980447		6.3997e-07
Guanosine	118-00-3	Guanosine	24.8697	Purines	NYHBQMYGNKIUIF-UUOKFMHZSA-N	135398635	C1=NC2=C(N1C3C(C(C(O3)CO)O)O)N=C(NC2=O)N	15.9	14.8667	13.7667	13.7	13.9	13.1	15.65	13.8	12.7	13.8	15.35	17.5	13.6	13.4	14.1	15	20.2	15.2	21.1	20.9	21.3	21.7	21.2	21.6	20.2	20	21.3	21.2	20.4	20.5	20.8	21.3	21.4	22.4	22.3	21.9	14.7519	21.1944	1.43673		0.00056624
delta-Tocopherol	119-13-1	delta-Tocopherol	25.8554	Tocopherols	GZIFEOYASATJEH-VHFRWLAGSA-N	92094	CC1=CC(=CC2=C1OC(CC2)(C)CCCC(C)CCCC(C)CCCC(C)C)O	18.18	16.875	16.3	16.68	16.4	17.28	18	16.2833	17.28	16.78	17.6	17.3	16.55	16.8833	16.15	17.0143	19.8625	16.3429	19.5	19.1	21.3	20.5	20.7	21.1	20.6	19.2	19.9	20.5	20.3	20.2	21.1	21.3	21.2	21.8	22.7	20.7	17.0979	20.65	1.20775		0.023667
Vanillic acid	121-34-6	Vanillic acid	16.0105	Hydroxybenzoate esthers	WKOLLVMJNQIZCI-UHFFFAOYSA-N	8468	COC1=C(C=CC(=C1)C(=O)O)O	0.01	0.01	0.01	0.01	0.01	0.01	0.01	0.01	0.01	0.01	0.01	0.01	0.01	0.01	0.01	0.01	0.01	0.01	19.7	19.6	19.5	19.7	19.5	19.7	19.5	19.4	19.1	19.8	18.9	19.4	20.3	19.7	19.7	20.4	20.5	19.4	0.01	19.6556	1965.56		1.7587e-07
Sphingosine	123-78-4	Sphingosine	22.8704	Amino alcohols	WWUZIQQURGPMPG-KRWOKUGFSA-N	5280335	CCCCCCCCCCCCC\C=C\[C@@H](O)[C@@H](N)CO	0.01	0.01	0.01	0.01	0.01	0.01	0.01	0.01	0.01	0.01	0.01	0.01	0.01	0.01	0.01	0.01	0.01	0.01	15.7	16.5	15.9	16.5	16.8	16.8	16.2	16.4	16.4	16.6	16.7	16.9	17.8	16.7	17.1	18.1	18.6	17.5	0.01	16.8444	1684.44		1.7587e-07
alpha-Monostearin	123-94-4	a-Monostearin	24.9714	Fatty acid esters	VBICKXHEKHSIBG-FQEVSTJZSA-N	15560610	[H][C@](O)(CO)COC(=O)CCCCCCCCCCCCCCCCC	20.3	17.9	17.2	17.5	20.8	21.5	20.4	21.5	21	23.2	20.7	23.5	21.2	19.3	18.7	21.2	23.5	21.2	18.3	21.9	21.3	21.4	21.5	21.8	20.5	20	21.1	20.1	21.1	20.2	21.9	20.6	19.8	20.7	21.5	21.7	20.5889	20.8556	1.01295		0.022847
Caprylic acid	124-07-2	Caprylic acid	9.7773	Saturated fatty acids	WWZKQHOCKIZLMA-UHFFFAOYSA-N	379	CCCCCCCC(O)=O	12.9	14.9333	14.9333	14.7	11.9	14.7833	14.7333	15.28	15.1667	13.5	14.9167	14.8	14.8	14.4	14.8	15.2	18	14.9833	14	14.8	15.7	15.4	16	17.1	16.7	15.5	16.3	15.9	16.31	15.6	18.2	18	17.7	18.7	18.8	17.9	14.7072	16.5894	1.12798		1.7587e-07
Spermidine	124-20-9	Spermidine	20.818	Biogenic polyamines	ATHGHQPFGPMSJY-UHFFFAOYSA-N	1102	NCCCCNCCCN	15.15	14.8667	14.8	13.65	15.3	15.9	16.1	15	14.8	14.825	15.6	16.6	14.7	16.1	12.5	15.1	20.8	15.05	19.9	20.5	20.7	20.8	20.6	20.3	19.8	20	20	20.2	19.6	20	20.9	20.3	20.2	21	21.2	20.2	15.3801	20.3444	1.32278		0.077307
Stearamide	124-26-5	Stearamide	22.4068	Saturated fatty acids	LYRFLYHAGKPMFH-UHFFFAOYSA-N	31292	CCCCCCCCCCCCCCCCCC(N)=O	18.4	18.9	18.2	18.2	18.8	18.4	18.3	18.4	18.5	18.1	19.2	18.8	18.8	18.9	18.2	19.7	21.4	19.4	18	17.9	18.0111	17.9111	18.1	18.1	17.6889	17.3667	17.7333	17.5	17.7	18.0889	19.6	17	17.7	19	20.3	17.6	18.8111	18.0722	0.960721		0.63226
Pyruvic acid	127-17-3	Pyruvic acid	6.5569	Pyruvates	LCTONWCANYUPML-UHFFFAOYSA-N	1060	CC(=O)C(O)=O	18.8	18	17.5	17.3	17.1	17.5	17.5	17.8	17.8	17.7	17.3	18.1	17.8	17.2	18.1	18.1	20.175	19.1	19.8	19.6	19.2	19.3	19.6	19.5	19.2	18.8	19.1	20	19.4	19.8	19.2	19.4	19.5	19.7	20.2	18.8	17.9375	19.45	1.08432		1.7587e-07
2-Hydroxyglutaric acid	13095-48-2	2-Hydroxyglutaric acid	13.803	Dicarboxylic acids	HWXBTNAVRSUOJR-VKHMYHEASA-N	439939	O[C@@H](CCC(O)=O)C(O)=O	18.8	18.9	18.8	18.6	18.7	18.8	18.6	18.5	19	18.4	18.3	19.3	19.5	18.7	19.2	19	21	19.1	17.9	17.2	17.4	17.2	17.1	17.5	17.5	16.4	16.7	18.3	16.5	18.2	17.5	18	17.4	18.2	18.3	16.5	18.9556	17.4333	0.919695		1.7587e-07
N-Acetylneuraminic acid (Neu5Ac)	131-48-6	Neu5Ac	23.7908	Amino alcohols	SQVRNKJHWKZAKO-PFQGKNLYSA-N	445063	NCCO	14	14.1	13.5	15.6301	15.1	13.2	12.9	13.1	13.7	14.2	12.6	16.0114	13.7	15.3324	15.5873	14.6	19.4	15	16.6517	16.7306	16.8381	16.7291	16.8117	16.9686	16.5865	16.34	16.7071	16.9657	16.6735	16.8076	17.0451	16.8622	16.9186	17.3519	17.7066	16.6059	14.5367	16.85	1.15914		1.7587e-07
Dihydrosphingosine	13552-09-5	Dihydrosphingosine	23.1283	Ceramides	OTKJDMGTUTTYMP-UHFFFAOYSA-N	6603822	CCCCCCCCCCCCCCCC(O)C(N)CO	16.78	13.9143	15.2167	15.35	15.2429	15.2625	14.7	15.4875	15.1286	15.3375	11.7	14.8857	14.8571	14.8143	14.9286	15.9625	17.8	14.9333	14.7	13.8	13.7	14.4	14.2	14.6	13.6	13.1	13.7	14.8	14.7	13.8	14	13.7	14.1	15.2	15.1	12.7	15.1279	14.1056	0.932423		2.7287e-06
Sulfurol	137-00-8	Sulfurol	11.2482	Phenols	BKAWJIRCKVUVED-UHFFFAOYSA-N	1136	CC1=C(CCO)SC=N1	0.01	0.01	0.01	0.01	0.01	0.01	0.01	0.01	0.01	0.01	0.01	0.01	0.01	0.01	0.01	0.01	0.01	0.01	19.7	19.5	18.9	19	19	19.1	18.7	18.3	18.9	19.7	18.8	19.1	18.9	19.1	18.9	19.6	19.8	18.8	0.01	19.1	1910		6.3997e-07
Erythronic acid	13752-84-6	Erythronic Acid	13.3955	Butyrates	JPIJQSOTBSSVTP-PWNYCUMCSA-N	2781043	OC[C@@H](O)[C@@H](O)C(O)=O	16.9	19.5	19	19.8	19	19.1	18.8	19.1	18.6	19	18.9	23.7	18.4	18.8	18.5	19.1	19.7	19.5	24.9	24.6	24.1	23.8	24	24.1	23.8	23.7	24.1	24.8	24.2	24.4	24.2	23.9	24.1	24.8	24.9	23.6	19.1889	24.2222	1.2623		1.7587e-07
Ethanolamine	141-43-5	Ethanolamine	9.7975	Amino alcohols	HZAXFHJVJLSVMW-UHFFFAOYSA-N	700	NCCO	19.2	19.8	19.5	19.7	19.5	19.4	19.4	19.7	20	19.7	20	20.6	20.2	19.6	19.8	20.2	21.1	19.8	20.1	20.1	20.2	20.3	20.2	20.5	20	19.9	20.2	20.4	20	20.3	20.4	20.2	20.5	20.6	20.6	20.1	19.8444	20.2556	1.02072		8.3043e-06
Malonic acid	141-82-2	Malonic acid	11.5748	Dicarboxylic acids	OFOBLEOULBTSOW-UHFFFAOYSA-N	867	OC(=O)CC(O)=O	14.9	13.3	14.9	14.5	15	15.3	15.8	15.3	14.8	16.2	14.3	14.5	14.7	16.3	16.5	16.6	18.6	16.1	14.2	14.1	13	13.1	13.6	13.7	13.825	13.78	10.5	14	13.6	14	13.7	14.1714	14	14.9	15.6	13.2	15.4222	13.7209	0.889685		0.052843
Monolaurin	142-18-7	Monolaurin	20.3445	Glycerides	ARIWANIATODDMH-UHFFFAOYSA-N	14871	O=C(OCC(O)CO)CCCCCCCCCCC	0.01	0.01	0.01	0.01	0.01	0.01	0.01	0.01	0.01	0.01	0.01	0.01	0.01	0.01	0.01	0.01	0.01	0.01	15.2	15.3	16.3	15.9	16.1	17.1	16.1	15.4	16.5	16.1	15.7	16.1	17.3	16.7	16.6	17.7	17.5	16.2	0.01	16.3222	1632.22		6.3997e-07
Caproic Acid	142-62-1	Caproic Acid	6.9636	Saturated fatty acids	FUZZWVXGSFPDMH-UHFFFAOYSA-N	8892	CCCCCC(O)=O	15.5	17.5	15.9	14	15.5	16	15.4	16.3	15.4	15.3	15.3	15.5	15.9	15.3	15.4	16.2	17.9	15.7	16.4778	16.4111	16	16.2333	16.4222	16.3667	16.0333	15.6375	16.1778	16.3667	16.1889	16.4333	16.6889	16.1889	16.4889	16	17.0778	15.8333	15.7778	16.2792	1.03178		6.3997e-07
Lauric acid	143-07-7	Lauric acid	14.7726	Saturated fatty acids	POULHZVOKOAJMA-UHFFFAOYSA-N	3893	CCCCCCCCCCCC(O)=O	18.3	18.9429	17.3	19.1	19.8	18.3	17.8	18.2	18.7	18.3	18.4	18.6	17.5	18.4	18.9	20	22.1	18	18.8	18.5	19.5	19.8	19.7	21.1	20.8	20	20.5	20.2	19.8	20	21.9	21.7	21.3	22.3	22.2	21.8	18.7024	20.55	1.09879		1.9129e-05
Xanthosine	146-80-5	Xanthosine	24.1589	Ribonucleosides	UBORTCNDUKBEOP-UUOKFMHZSA-N	64959	OC[C@H]1O[C@H]([C@H](O)[C@@H]1O)N1C=NC2=C1N=C(O)N=C2O	17.1	17.9	16	16.2	16	16.4	16.3	15.8	16.7	15.6	15.6	16.2	15.5	15.7	16.3	16.8	19.6	16.7	0.01	0.01	0.01	0.01	0.01	0.01	0.01	0.01	0.01	0.01	0.01	0.01	0.01	0.01	0.01	0.01	0.01	0.01	16.4667	0.01	0.000607287		1.2974e-06
Aldopentoses (Arabinose)	147-81-9	Arabinose	14.8126	Pentoses	PYMYPHUHKUWMLA-WDCZJNDASA-N	66308	OC[C@@H](O)[C@@H](O)[C@H](O)C=O	22.2	19.2	19.7	19.5	20.3	20.7	18.6	18.2	18.4	19	17.9	18.7	18.8	17.8	19.2	19.8	20.1	19.2	23.2	22.3	22.4	21.6	21.7	22.2	22	20.3	22.4	23.2	22.4	21.9	21	22	22.6	22.3	23.3	21.4	19.2944	22.1222	1.14656		1.7587e-07
Proline	147-85-3	Proline	10.24	Amino acids	ONIBWKKTOPOVIA-BYPYZUCNSA-N	145742	OC(=O)[C@@H]1CCCN1	17.6	21.3	21.2	21	20.5	21.4	21.1	21.4	21.1	20.7	20.6	19.9	21.1	20.7	20.9	19.6	20.6	21	22.2	22.4	22.2	22.2	22.3	22.4	21.7	21.7	22.1	22.4	22	22.4	21.5	22.1	22.2	20.5	20.6	21.7	20.65	21.9222	1.06161		6.3997e-07
Erythritol\Theitol	149-32-6	Erythritol\Theitol	12.9563	Sugar alcohols	UNXHWFMMPAWVPI-ZXZARUISSA-N	222285	OC[C@H](O)[C@H](O)CO	20.9	22.2	21.8	21.3	21.6	21.9	21.8	22	21.9	21.4	21.2	22.1	21.9	21.9	22.2	21.7	23.9	22.2	21.7	21.7	21.7	21.7	21.3	21.6	21.2	21	21.4	22.4	21.2	21.2	21.3	21.7	21.7	22.2	22.5	20.7	21.8833	21.5667	0.985529		0.0021912
Aldo/Keto pentose-5-phosphate	15673-79-7	Aldo/keto pentose	19.4133	Saccharides	ALQNUOMIEBHXQG-CRCLSJGQSA-L	23615346	C(C=O)C(C(COP(=O)([O-])[O-])O)O	17.3	15.4	16.6	16.9	16.6	17.1	16.5	16.9	16	15.5	14.2	15.9	15.5	16.1	16.8	16.9	18.8	16.3	0.01	0.01	0.01	0.01	0.01	0.01	0.01	0.01	0.01	0.01	0.01	0.01	0.01	0.01	0.01	0.01	0.01	0.01	16.4056	0.01	0.00060955		1.7587e-07
2,3-Dihydroxypyridine	16867-04-2	2,3-Dihydroxypyridine	10.46	Pyridines	GGOZGYRTNQBSSA-UHFFFAOYSA-N	28115	C1=CNC(=O)C(=C1)O	18.1	15	15.5	15.1	15.2	18.1	14.7	15.4	15.4	15.4	15.2	15.2	15.4	15.1	15.5	16.3	20.4	15.4	15.1	15.7	15.6	15.7	15.1	15.3	14.6	14.9	14.7	15.2	15.6625	15.1	15.4	14.8	15.1	15.7	17	15.1	15.9111	15.3201	0.962858		0.0017274
Dilaurin	17598-94-6	Dilaurin	27.4464	Saturated fatty acids	OQQOAWVKVDAJOI-UHFFFAOYSA-N	33979	CCCCCCCCCCCC(=O)OCC(CO)OC(=O)CCCCCCCCCCC	0.01	0.01	0.01	0.01	0.01	0.01	0.01	0.01	0.01	0.01	0.01	0.01	0.01	0.01	0.01	0.01	0.01	0.01	20	19.7	22.6	21.8	22.2	22.5	22	20.1	22	21.4	20.8	20.6	22.5	22.4	22.4	23	22.9	22.4	0.01	21.7389	2173.89		0.00010302
Raffinose or similar trisaccharide	17629-30-0	Raffinose	29.1563	Saccharides	BITMAWRCWSHCRW-XRZHKTLCSA-N	46223008	C(C1C(C(C(C(O1)OCC2C(C(C(C(O2)OC3(C(C(C(O3)CO)O)O)CO)O)O)O)O)O)O)O.O.O.O.O.O	18.8556	19.2	18.6625	18.3556	17.3556	18.9222	18.6667	18.9	18.4778	18.5625	18.5625	22.6	18.5556	18.6889	13.9	19.0556	16.3	16.2	25.2	25.2	25.6	25.5	25.3	25.9	25.2	25.3	25.6	25.9	25	25.1	25.8	25.5	25.8	26.1	26.3	25.3	18.3234	25.5333	1.39348		6.3997e-07
Loganin or similar glycoside	18524-94-2	Loganin	25.8643	Phenols	AMBQHHVBBHTQBF-UOUCRYGSSA-N	87691	CC1C(CC2C1C(OC=C2C(=O)OC)OC3C(C(C(C(O3)CO)O)O)O)O	0.01	0.01	0.01	0.01	0.01	0.01	0.01	0.01	0.01	0.01	0.01	0.01	0.01	0.01	0.01	0.01	0.01	0.01	15.7	18.1	22.6	14.8	15.4	17.1	16.8333	14.9	14.9	15.9	16	16.1	17.1	18.5	16.3	17.2	22	16.8	0.01	17.013	1701.3		6.3997e-07
Cysteinylglycine	19246-18-5	Cysteinylglycine	18.9258	Dipeptides	ZUKPVRWZDMRIEO-VKHMYHEASA-N	439498	N[C@@H](CS)C(=O)NCC(O)=O	15.7	16.2143	15.6	16.3	16.3	15.3	15.2	16	15.6	14.5	15	15.1333	15.1	15.2	14.9	15.3	19.1	16.5	0.01	0.01	0.01	0.01	0.01	0.01	0.01	0.01	0.01	0.01	0.01	0.01	0.01	0.01	0.01	0.01	0.01	0.01	15.7193	0.01	0.00063616		6.6591e-05
2-Aminoacrylic acid	1948-56-7	2-Aminoacrylic acid	8.77	Acrylic Acid	UQBOJOOOTLPNST-UHFFFAOYSA-N	123991	NC(=C)C(O)=O	18.4	16.1	16.6	16.6	16.1	15.7	16.4	16.4	17	15.9	15.4	17.9	16.7	15.3	16.5	17.4	20.6	16.7	17.4	20.6	16.7	19.2	19.1	19.2	18.6	18.7	18.9	19.3	19.2	19.5	19.9	18.9	19.1	20.5	21	19	16.7611	19.1556	1.14286		1.7587e-07
Methyl tryptophan	21339-55-9	Methyl tryptophan	9.05	Amino acids	ZADWXFSZEAPBJS-JTQLQIEISA-N	676159	CN1C=C(C2=CC=CC=C21)C[C@@H](C(=O)O)N	16.8556	16.3625	16.5	16.4	16.3	16.7	16.5	15.65	16	16.3	15.7	14.9	16.3	15.4	15.9	16.5333	19.8	16.3444	0.01	0.01	0.01	0.01	0.01	0.01	0.01	0.01	0.01	0.01	0.01	0.01	0.01	0.01	0.01	0.01	0.01	0.01	16.3581	0.01	0.000611318		1.7587e-07
2-Methylglyceric acid (2-Me-Glyc-Acid)	21620-60-0	2-Me-glyc-acid	10.49	Sugar acids	DGADNPLBVRLJGD-UHFFFAOYSA-N	560781	CC(CO)(C(=O)O)O	0.01	0.01	0.01	0.01	0.01	0.01	0.01	0.01	0.01	0.01	0.01	0.01	0.01	0.01	0.01	0.01	0.01	0.01	20	20.6	19.2	19.5	20.1	20.1	19.4	19.4	19.8	20.3	19.7	20.3	20.2	19.7	20.3	21.1	21.5	19.6	0.01	20.0444	2004.44		6.3997e-07
2-Palmitoylglycerol	23470-00-0	2-Palmitoylglycerol	23.2679	Glycerides	BBNYCLAREVXOSG-UHFFFAOYSA-N	123409	CCCCCCCCCCCCCCCC(=O)OC(CO)CO	15.4	14.0222	14.5	14.3	14.5556	13.1	14.3	14.48	15.07	15.2	13.4	14.4	13	14.1	13.1	15.08	17.8	14.5	16.6517	16.7306	16.8381	16.7291	16.8117	16.9686	16.5865	16.34	16.7071	16.9657	16.6735	16.8076	13.8	12.1	16.9186	14.8	15.4	16.6059	14.4615	16.1353	1.11574		1.7587e-07
Aldopentoses (Ribose)	24259-59-4	Ribose	14.9898	Pentoses	PYMYPHUHKUWMLA-MROZADKFSA-N	90428	C(C(C(C(C=O)O)O)O)O	21.4	21.2	20.9	21.5	20.5	20.8	20.7	21.1	21.1	20.9	20.3	20.7	20.8	20.6	21	21.3	22.8	20.3	17.9	17.9	17.4	17.7	18.3	17.8	17.3	17	17.6	18.3	17.5	17.9	17.5	17.8	18	18.5	18.5	17.4	20.9944	17.7944	0.847579		8.5762e-06
Alanylalanine	2867-20-1	Alanylalanine	14.1153	Dipeptides	DEFJQIDDEAULHB-UHFFFAOYSA-N	601	CC(C(=O)NC(C)C(=O)O)N	17.24	16.9	16.6	16.9	16.9	16.7	16.5167	16.5833	16.5667	16.6333	17.2	16.2	16.5	15.35	16.8	17	19.3	17	16.6	16.5	16.4	16.3	16.1	16.3	15.9	16	15.9	16.7	16	16.4	17.9	16.2	16.6	17.1	17.2	16.3	16.8272	16.4667	0.978573		2.167e-05
beta-Hydroxybutyric acid	150-83-4	beta-Hydroxybutyric acid	8.2301	Hydroxybuyrates	NBPUSGBJDWCHKC-UHFFFAOYSA-M	23676771	CC(CC(=O)[O-])O.[Na+]	20.3	19.4	20.7	20.5	20.5	20.5	20.9	21	20	20.8	19.5	19.7	19.6	20.1	20.2	20.8	22.5	20.8	16.2	16.3	16.4	16	15.9	16.3	15.7	16.3	15.5	16.3	16.1	16.9	16.6	15.9	16.3	16.7	17	17	20.4333	16.3	0.797716		8.5762e-06
Oleamide	301-01-0	Oleamide	21.7683	Oleic acids	FATBGEAMYMYZAF-KTKRTIGZSA-N	5283387	CCCCCCCC\C=C/CCCCCCCC(N)=O	16.7667	16.5	15.6	16.5	15.6	16	16.5	16.4	16.8	16.6	16.8	17.3	16.3	15.2	16.6	16.6	19.7	15.1	16.2	17	17.5	17.9	18.2	17.7	17.2	17.8	17.4	17.3	17.8	18.3	18.8	17.6	17.9	18.4	17.9	17.7	16.4926	17.7	1.07321		6.3997e-07
Methionine sulfoxide	3226-65-1	Methionine sulfoxide	16.9971	Amino acids	QEFRNWWLZKMPFJ-UHFFFAOYSA-N	25244659	CS(=O)CCC(C(=O)[O-])[NH3+]	16.1	15.5	15.5	15.5	15.3	15.5	15.1	15.5	15.8	15.2	15.3	15.3	16.3	15.2	15.5	16.2	19.4	15.9	16.8	16.4	17.3	16.7	16.9	16.8	16.9	16.475	16.6	17.2	17.3	17.2	17.8	17.1	17.2	17.2	17.9	16.9	15.7833	17.0375	1.07946		9.488e-07
Decanoic Acid	334-48-5	Decanoic acid	12.3928	Saturated fatty acids	GHVNFZFCNZKVNT-UHFFFAOYSA-N	2969	CCCCCCCCCC(O)=O	15.5	14.1	15.1	14.7	14.9	15.2	15.2	14.7	14.5	15.8	15	14.7	12.8	14.6	14.5	15.7	18	14.1	15.4	16.6667	16.2	16.3	17.2	17.8	16.9	16.2	16.3	16.6	16.1	16.9	18.1	17.5	17.2	18.3	18.3	17.4	14.95	16.9648	1.13477		1.7587e-07
2-Methylserine	3398-40-1	2-Methylserine	9.18	Amino acids	CDUUKBXTEOFITR-UHFFFAOYSA-N	94309	CC(CO)(C(=O)O)N	16.18	15.6	14.9667	15.1333	15.9	15.3429	15.1167	15.76	15.5833	14.95	15.5286	14.7	16.1	14.4875	15.9667	15.9333	18.6571	15.7714	16.6	16.4	16.2	16.7	16.5	16.5	16.1	15.8	16.3	16.6	16.8	16.7	17	16.3	16.6	17.3	17.3	15.8	15.6487	16.5278	1.05617		0.00019173
Glucosamine	3416-24-8	Glucosamine	17.9015	Hexoamines	MSWZFWKMSRAUBD-IVMDWMLBSA-N	439213	N[C@H]1C(O)O[C@H](CO)[C@@H](O)[C@@H]1O	12.2	13.8	14	15.67	12.2	13	12.4	13.3	12.4	12.3	12.5	13	13.3	11.7	12	13	16.4	12	0.01	0.01	0.01	0.01	0.01	0.01	0.01	0.01	0.01	0.01	0.01	0.01	0.01	0.01	0.01	0.01	0.01	0.01	13.065	0.01	0.000765404		1.7587e-07
Glycerol-1-phosphate	34363-28-5	Glycerol-1-phosphate	15.9216	Glycerophosphates	WYHXKNIXHCIVHR-UHFFFAOYSA-L	43835013	C(C(COP(=O)([O-])[O-])O)O.O.O.O.O.O.O.[Na+].[Na+]	21.8	20.4	20.7	20.3	20	20.3	20.2	20.4	20.7	20.4	20.3	20.4	20.5	20	21.3	21.6	24.6	22.4	17.5	18.1	17.9	18	18.4	17.7	18	17.5	17.6	18.4	18.2	17.7	18.1	17.6	18	18.3	19.1	17.3	20.9056	17.9667	0.859421		1.7587e-07
Galactinol or similar disaccharide	3687-64-7	Galactinol or similar disaccharide	26.0991	Saccharides	VCWMRQDBPZKXKG-ZNVDUFQESA-N	11727586	C([C@@H]1[C@@H]([C@@H]([C@H]([C@H](O1)OC2[C@H]([C@H](C([C@H]([C@@H]2O)O)O)O)O)O)O)O)O	16	15.2	14.1	15	15.1	15.4	14.8	15.7	16	15.825	15.8	19.8	16.9	16.2	16.5	16.6	18.7	13.9	22.5	22.7	22.7	22.7	22.6	23.1	22.5	22.2	22.7	23.2	22.4	22.7	23.4	22.9	23	24	23.8	22.9	15.9736	22.8889	1.43292		0.0020749
Citrulline	372-75-8	Citrulline	16.6429	Amino acids	RHGKLRLOHDJJDR-BYPYZUCNSA-N	9750	N[C@@H](CCCNC(N)=O)C(O)=O	18.1	17.7375	17.425	17.175	17.1375	17.1	17.4125	17.6	17.5875	17.3	17.175	16	17.55	17	17.725	17.9	21.8	17	18	17.5	17.9	18.2	18.4	18.5	18.2	17.7	18	18	18.3	18.7	19.4	18.9	18.6	19.9	20.6	18.5	17.5958	18.5167	1.05233		0.73098
Palmitoleic acid	373-49-9	Palmitoleic Acid	18.7146	Unsaturated fatty acids	SECPZKHBENQXJG-FPLPWBNLSA-N	445638	CCCCCC/C=C\CCCCCCCC(=O)O	21.2	19.1	21.4	20.5	21.2	20.4	20.2	20.6	19.1	21.9	20.3	19.3	19.4	20	20.2	21.8	24.7	21.8	15.1	15.1	15.4	14.5	15.3	15.2	16.1	16.2	15.3	17.2	16.7	15.9	17.1	16.7	16.8	18.8	19.1	17.4	20.7278	16.3278	0.787724		0.059463
Butane-1,2,3-triol	4435-50-1	Butane-1,2,3-triol	10.09	Sugar alcohols	YAXKTBLXMTYWDQ-UHFFFAOYSA-N	20497	CC(C(CO)O)O	11.6375	13.67	13.2556	13.3111	13.11	13.2556	13.63	13.3	13.74	13.0889	13.34	13.45	13.81	13.1444	13.46	13.4667	15.17	13.37	17.8	17.6	17.4	17.5	17.5	17.6	17.1	17	17.3	17.7	17.3	17.8	17.6	17.3	17.4	18	18.3	16.9	13.4005	17.5056	1.30633		7.4703e-07
Leucine/isoleucine	443-79-8	Leucine/isoleucine	10.16	Amino acids	AGPKZVBTJJNPAG-WHFBIAKZSA-N	6306	CC[C@H](C)[C@@H](C(=O)O)N	20.1	22.4	22.3	22.4	22	22.4	22.2	22.4	22.3	22.1	21.9	22.2	22.6	21.8	22.4	21.8	23.3	22.3	22.9	23	22.9	22.9	23	23.1	22.5	22.4	22.9	23.3	22.9	23.2	22.9	22.9	23	22.6	22.5	22.7	22.1611	22.8667	1.03184		0.00086481
Cadaverine	462-94-2	Cadaverine	16.813	Amines	VHRGRCVQAFMJIZ-UHFFFAOYSA-N	273	C(CCN)CCN	22.4	16.8	19.4	19.5	19.3	19.4	18.4	19.5	19.0714	19.5	18.8429	16.6	19.0143	18.6857	19.0857	19.7	22.5	20	18.5	18.5	18.6	18.6	18.6	18.6	18.2	18.1	18.4	18.5	18.4	19	18.8	18.5	18.6	19.2	19.3	18.3	19.3167	18.5944	0.962611		6.3997e-07
Glyceric acid	473-81-4	Glyceric acid	10.64	Sugar acids	RBNPOMFGQQGHHO-UHFFFAOYSA-N	752	C(C(C(=O)O)O)O	22	22.2	21.3	20.6	20.4	20.8	21.1	21	21.5	20.8	21.3	21.2	21.8	21.1	21.5	21.6	23.2	22.8	19.1	18.9	18.9	18.6	18.7	18.8	18.6	18.1	18.8	19.3	18.8	19	19	18.7	19	19.4	19.8	18.6	21.4556	18.8944	0.880632		6.3997e-07
Campesterol	474-62-4	Campesterol	28.3251	Phytosterols	SGNBVLSWZMBQTH-PODYLUTMSA-N	173183	CC(C)C(C)CCC(C)C1CCC2C1(CCC3C2CC=C4C3(CCC(C4)O)C)C	0.01	0.01	0.01	0.01	0.01	0.01	0.01	0.01	0.01	0.01	0.01	0.01	0.01	0.01	0.01	0.01	0.01	0.01	14.8	17.66	18.1	18.2	21.9	20.5	20.4	17.1	20.3	17.7	18	16	17.6	17.3	21.2	18.9	18.5	14.3	0.01	18.2478	1824.78		6.3997e-07
Pinitol or similar methoxyinositol	484-68-4	Pinitol	16.688	Sugar alcohols	DSCFFEYYQKSRSV-FEPQRWDDSA-N	164619	COC1[C@@H]([C@H](C([C@@H]([C@@H]1O)O)O)O)O	17.0667	16.3	15.65	15.8	15.94	16.8	16.86	16.04	16.72	16.5	16.56	16.7	15.9833	16.35	15.92	16	19.3333	16.3286	19.5	19.9	19.9	20.2	19.3	20.7	19.5	19.4	19.8	20.4	19.5	19.5	20.3	19.8	20.4	20.5	21.1	19.9	16.4918	19.9778	1.21138		1.7587e-07
2-Hydroxy-3-methylvaleric acid (2-Hyd-3-met-val-ac)	488-15-3	2-Hyd-3-met-val-ac	9.3449	Pentanoic acids	NQPDZGIKBAWPEJ-UHFFFAOYSA-N	7991	CCCCC(=O)O	0.01	0.01	0.01	0.01	0.01	0.01	0.01	0.01	0.01	0.01	0.01	0.01	0.01	0.01	0.01	0.01	0.01	0.01	19.8	20.6	20.1	20.3	19.9	20.2	19.4	19.3	19.6	19.9	19.5	19.8	20.5	19.2	19.8	19.8	20.2	20	0.01	19.8833	1988.33		6.3997e-07
Pentonic acids	488-30-2	Pentonic acids	16.0023	Dicarboxylic acids	QXKAIJAYHKCRRA-JJYYJPOSSA-N	122045	C([C@H]([C@H]([C@@H](C(=O)O)O)O)O)O	17.9	18.3	17.6	17	16.7	16.7	17.1	16.8	17	17.1	16.5	17.3	17.4	16.5	17.2	17.5	19.2	16.9	19.5	19.4	19.7	17.8	18.4	18	19.4	17.1	19.1	20.2	18.3	18.6	17.8	19.7	19.3	18.4	19.9	17.2	17.2611	18.7667	1.08722		1.7587e-07
Pentitols	488-82-4	Pentitols	15.4979	Sugar alcohols	HEBKCHPVOIAQTA-QWWZWVQMSA-N	94154	C([C@H](C([C@@H](CO)O)O)O)O	20.2	19.7	20.2	19.8	19.5	19.7	19.5	20.1	20	19.3	19.1	19.7	19.9	19.3	19.9	20.1	21.9	20	21	21.1	20.8	20.8	20.8	20.9	20.4	20.2	20.7	21.1	20.9	21.3	21	20.8	20.9	21.3	21.6	20.3	19.8833	20.8833	1.05029		9.488e-07
Ketopentose	488-84-6	Ketopentose	14.9847	Pentoses	ZAQJHHRNXZUBTE-NQXXGFSBSA-N	151261	C([C@H]([C@H](C(=O)CO)O)O)O	24.7	21.5	23.6	22.9	22.2	22.8	21.1	24.1	21.2	21.1	23.7	20.25	23.4	23.2	21.2	21.6	24.7	21.1	16.8714	16.85	16.6714	16.675	16.9857	16.8286	16.7286	16.4143	16.6714	16.8	16.5556	16.9714	17.2714	14.1	16.575	17.9	19.3	16.7429	22.4639	16.8285	0.749135		6.3997e-07
Dehydroascorbic acid	490-83-5	Dehydroascorbic acid	16.8766	Sugar acids	SBJKKFFYIZUCET-JLAZNSOCSA-N	440667	C([C@@H]([C@@H]1C(=O)C(=O)C(=O)O1)O)O	18.4	18.2	18.2	18.4	17.6	18	18.2	17.7	17.8	17.9	17.5	19.7	18	17.9	17.9	18.2	19.5	17.5	22.3	22.1	21.8	22	22	22.5	22	21.7	22.3	22.6	21.7	22.1	22.4	22.3	22.3	22.7	22.8	21.9	18.1444	22.1944	1.22321		1.7587e-07
Dipicolinic acid	499-83-2	Dipicolinic acid	15.6692	Pyridines	WJJMNDUMQPNECX-UHFFFAOYSA-N	10367	C1=CC(=NC(=C1)C(=O)O)C(=O)O	16.05	15.7	15.2	15.2	15.8	15.4	15.4	15	13.4	15.7	15.3	15.1	15.8	15	15.2	15.8	18.4	15.1	15.2	15	14.9	15.1	15	14.9	14.8	14.2	14.5	14.6	14.7	14.9	15.5	14.4	15	15.8	15.6	14.1	15.475	14.9	0.962843		6.3997e-07
Tyrosol	501-94-0	Tyrosol	13.8136	Phenols	YCCILVSKPBXVIP-UHFFFAOYSA-N	10393	C1=CC(=CC=C1CCO)O	0.01	0.01	0.01	0.01	0.01	0.01	0.01	0.01	0.01	0.01	0.01	0.01	0.01	0.01	0.01	0.01	0.01	0.01	16.3	16.7	15.8	16	15.8	16.3	17.5	16.1	15.8	16.2	16	18.2	16.3	16	16	16.6	17	15.8	0.01	16.3556	1635.56		6.3997e-07
Dihydrouracil	504-07-4	Dihydrouracil	12.2997	Pyrimidines	OIVLITBTBDPEFK-UHFFFAOYSA-N	649	C1CNC(=O)NC1=O	16.75	16.3429	15.77	15.5	15.7	15.2	15.7	15.7	15.9	15.73	15.1	15.6	15.7	15.1	15.9	16.3	19.4	15.6	0.01	0.01	0.01	0.01	0.01	0.01	0.01	0.01	0.01	0.01	0.01	0.01	0.01	0.01	0.01	0.01	0.01	0.01	15.944	0.01	0.000627193		0.03053
Heptadecanoic acid	506-12-7	Heptadecanoic acid	19.8426	Saturated fatty acids	KEMQGTRYUADPNZ-UHFFFAOYSA-N	10465	CCCCCCCCCCCCCCCCC(O)=O	19	17.7	18.5	18.3	18.3	17.9	18.3	18.1	17.7	18.8	17.8	17.9	18.3	17.7	18.2	19.2	21.8	18.5	15.9	13.3	15.7	15.9	13	16	15.6	14.5	15.9	16.1	16.4	14.9	16.9	16.1	16.3	17.3	17.6	16.1	18.4444	15.75	0.853916		6.3997e-07
Arachidonic acid	506-32-1	Arachidonic acid	21.8105	Polyunsaturated fatty acids	YZXBAPSDXZZRGB-DOFZRALJSA-N	444899	CCCCC/C=C\C/C=C\C/C=C\C/C=C\CCCC(=O)O	21.4	19.4	20.2	20.7	18.9	19	20.3	20	20.2	21	18.9	18.9	20.7	18.5	20.5	19.8	22.4	19.9	14.2	15.8778	16.5	16.525	16.8375	16.9143	16.5714	16.8	16.4857	17.2571	17.0833	17.1833	15.6	14.7	17.35	17	17.7667	14.2	20.0389	16.3807	0.817444		0.00017905
Serotonin	50-67-9	Serotonin	23.0035	Biogenic monoamines	QZAYGJVTTNCVMB-UHFFFAOYSA-N	5202	C1=CC2=C(C=C1O)C(=CN2)CCN	15.4	15.6	14.1	14.8	13.9	14	14.3	14.5	14.8	15.7	14.8	15.5	15.2	14.5	15.3	15.7	19.6	15.3	14.1125	14.8167	14.7667	14.6	11.9	14.5125	12.9	14.48	13.9	12.2	14.4	14.675	15.0625	14.4857	14.7833	15.4556	15.5625	14.725	15.1667	14.2966	0.94263		6.3997e-07
Ascorbate, vitamin C	50-81-7	Ascorbate, vit C	17.8872	Vitamins	CIWBSHSKHKDKBQ-JLAZNSOCSA-N	54670067	C([C@@H]([C@@H]1C(=C(C(=O)O1)O)O)O)O	0.01	0.01	0.01	0.01	0.01	0.01	0.01	0.01	0.01	0.01	0.01	0.01	0.01	0.01	0.01	0.01	0.01	0.01	17.3	17.8	20.4	20.2	18.9	17.7	16.6	17.5	18.7	16.7	18.7	19.4	18.2	16.2	16.6	18	19.1	15.8	0.01	17.9889	1798.89		6.3997e-07
Glucose and similar aldohexoses	50-99-7	Glucose	17.5761	Saccharides	WQZGKKKJIJFFOK-GASJEMHNSA-N	107526	C([C@H]([C@H]([C@@H]([C@H](C=O)O)O)O)O)O	27.1	26.8	26.7	26.8	26.6	26.7	26.6	26.7	26.7	26.9	26.3	26.5	26.9	26.5	26.7	26.8	27.5	25.9	24.9	24.9	24.6	24.8	24.8	25	24.5	24.6	24.6	25	24.9	25	25.1	24.8	25	25.4	25.6	24.7	26.7056	24.9	0.93239		6.3997e-07
Hydroxyproline	51-35-4	Hydroxyproline	13.223	Amino acids	PMMYEEVYMWASQN-DMTCNVIQSA-N	825	C1C(CNC1C(=O)O)O	20.1	19.6	18.2	18.4	18.1	18.5	18.2	18.7	18.8	18	18.5	17.7	18.2	18	17.9	18.5	20.4	18.3	0.01	0.01	0.01	0.01	0.01	0.01	0.01	0.01	0.01	0.01	0.01	0.01	0.01	0.01	0.01	0.01	0.01	0.01	18.5611	0.01	0.000538761		6.3997e-07
Histamine	51-45-6	Histamine	17.1925	Amines	NTYJJOPFIAHURM-UHFFFAOYSA-N	774	C1=C(NC=N1)CCN	18.8	18.4	18.9	17	18.8	19.2	17.5	18.8	17.9	17.6554	18.8	17.9	18.8	17.6	18	18	19.9	17.3	0.01	0.01	0.01	0.01	0.01	0.01	0.01	0.01	0.01	0.01	0.01	0.01	0.01	0.01	0.01	0.01	0.01	0.01	18.292	0.01	0.000546688		1.3694e-06
Tyramine	51-67-2	Tyramine	17.6097	Non-protein Amino Acids	DZGWFCGJZKJUFP-UHFFFAOYSA-N	5610	C1=CC(=CC=C1CCN)O	22.5	18.1143	18.8	18.7	17.6	18.6	18.1	18.7	18.05	18.3	17.5714	17.2	18.25	16.7571	17.8625	19.5	21.3	18	16.3	15.4	15.1	15.1	15.1	15.9857	15	15.4286	15	16.4571	16.1333	16.0857	15.4	15.8875	16.4143	15.9	16	14.8	18.5503	15.6385	0.84303		1.7587e-07
Gluconic acid	526-95-4	Gluconic acid	18.4166	Saccharides	RGHNJXZEOKUKBD-SQOUGZDYSA-N	10690	OC[C@@H](O)[C@@H](O)[C@H](O)[C@@H](O)C(O)=O	20.6	20.9	19.7	20	18.9	19.6	19.7	19.4	19.5	20.2	19.5	21.8	19.5	19	19.5	20.3	22	19.7	24.3	24.3	24.2	24.2	24.3	24.3	24	23.9	24.1	24.5	24.1	24.4	24.5	24.2	24.4	24.8	25.1	23.6	19.9889	24.2889	1.21512		0.37448
Galactaric acid	526-99-8	Galactaric acid	18.8302	Sugar acids	DSLZVSRJTYRBFB-DUHBMQHGSA-N	3037582	O[C@@H]([C@@H](O)[C@H](O)C(O)=O)[C@@H](O)C(O)=O	0.01	0.01	0.01	0.01	0.01	0.01	0.01	0.01	0.01	0.01	0.01	0.01	0.01	0.01	0.01	0.01	0.01	0.01	17.3	17.8	18.7	18.5	18.6	18.2	17.8	18.1	18.2	18.6	18.2	17.6	19	18.2	18.1	19.3	19.7	17.8	0.01	18.3167	1831.67		1.7313e-05
Cysteine	52-90-4	Cysteine	13.5859	Amino acids	LEVWYRKDKASIDU-UHFFFAOYSA-N	67678	C([C@@H](C(=O)O)N)SSC[C@@H](C(=O)O)N	22.6375	23.0667	22.7778	22.7778	22.4	22.6222	22.4778	22.7333	22.5111	22.4333	22.8222	24.8	22.4444	22.4222	21.7	23.0111	18.3	22.13	26.1	26.2	25.8	26.2	26.3	26.3	26	26	25.9	26.2	26.1	26.2	26.5	26.2	26.3	26.8	26.7	26	22.4482	26.2111	1.16763		7.6291e-07
Syringic acid	530-57-4	Syringic acid	17.4015	Phenols	JMSVCTWVEWCHDZ-UHFFFAOYSA-N	10742	COC1=CC(=CC(OC)=C1O)C(O)=O	0.01	0.01	0.01	0.01	0.01	0.01	0.01	0.01	0.01	0.01	0.01	0.01	0.01	0.01	0.01	0.01	0.01	0.01	17.2	17	17.1	17	16.9	17.3	16.9	16.4	17.4	17	17	17.3	17.4	17.4	17.5	17.9	18.4	17.3	0.01	17.2444	1724.44		6.3997e-07
1,2,4-Benzenetriol	533-73-3	1,2,4-Benzenetriol	14.1396	Phenols	GGNQRNBDZQJCCN-UHFFFAOYSA-N	10787	C1=CC(=C(C=C1O)O)O	18.4	18.9	19	19	18.8	18.9	19.4	19.1	19.8	19.6	19	19.9	18.8	19.4	19.8	20.3	22.6	19.1	17.8	17.6	18.7	18	18	17.6	17.9	17.8	18	18.2	18	18.3	18.4	18.2	18.3	19.1	19.9	18	19.4333	18.2111	0.937107		1.7587e-07
Pipecolic acid	535-75-1	Pipecolic acid	11.1673	Pipecolic acids	HXEACLLIILLPRG-UHFFFAOYSA-N	849	OC(=O)C1CCCCN1	15.6	15.925	14.3	14.1	14.7	11.7	12.4	15.5	15.5667	14.6	15.0333	15.42	16.45	13.325	15.0667	14.5	14.2	14.55	17.7	17.9	17.7	17.6	18	18	17.7	17.3	17.2	16.9	17.2	17.5	16.3	17.5	17.3	15.8	15.5	16.8	14.6076	17.2167	1.17861		6.3997e-07
Tricaprylin	538-23-8	Tricaprylin	28.6473	Glycerides	VLPFTAMPNXLGLX-UHFFFAOYSA-N	10850	CCCCCCCC(=O)OCC(COC(=O)CCCCCCC)OC(=O)CCCCCCC	0.01	0.01	0.01	0.01	0.01	0.01	0.01	0.01	0.01	0.01	0.01	0.01	0.01	0.01	0.01	0.01	0.01	0.01	20.5	20	23	22.4	22.8	22.9	21.9	22.2	22.2	22.2	21.4	20.9	22.7	22.8	22.9	23.2	23.3	21.9	0.01	22.1778	2217.78		0.70969
Trilaurin	538-24-9	Trilaurin	30.3173	Glycerides	VMPHSYLJUKZBJJ-UHFFFAOYSA-N	10851	CCCCCCCCCCCC(=O)OCC(COC(=O)CCCCCCCCCCC)OC(=O)CCCCCCCCCCC	0.01	0.01	0.01	0.01	0.01	0.01	0.01	0.01	0.01	0.01	0.01	0.01	0.01	0.01	0.01	0.01	0.01	0.01	21.8	21.9	24.4	23.4	23.8	24.3	23.6	22.9	23.2	23.2	22.4	22.3	24	24.3	24	24.4	24.5	23.2	0.01	23.4222	2342.22		6.3997e-07
Aminoadipic acid	542-32-5	Aminoadipic acid	15.3797	Dicarboxylic acids	OYIFNHCXNCRBQI-BYPYZUCNSA-N	469	N[C@@H](CCCC(O)=O)C(O)=O	23.3	20.1	20.3	22.3	22.8	20.4	23.1	20.3	22.6	22.6	22.5	21.8	22.1	21.8	22.5	22.4	23.7	21	20.8	21.7	22.1	21.6	22.1	22	21.2	21.2	20.8	20.9	21.1	20.7	20.7	21.9	20.6	21.4	21.3	19.9	21.9778	21.2222	0.965622		1.7587e-07
alpha-Monopalmitin	542-44-9	a-Monopalmitin	23.5314	Fatty acid esters	QHZLMUACJMDIAE-UHFFFAOYSA-N	14900	CCCCCCCCCCCCCCCC(=O)OCC(CO)O	19.8	17.9	17.7	18	19.7	19.6	19	19.7	19.4	21.3	19.4	22	19.6	18.3	18.1	20.9	22.6	19.6	17.3	19.4	19	19	19.4	19.5	18.5	18.1	19.3	18.4	18.8	18.4	19.6	18.6	17.9	19.1	20.5	19.3	19.5889	18.8944	0.964549		6.3997e-07
gamma-Tocopherol	54-28-4	gamma-Tocopherol	26.5241	Tocopherols	QUEDXNHFTDJVIY-DQCZWYHMSA-N	92729	CC1=C(C=C2CC[C@@](OC2=C1C)(C)CCC[C@H](C)CCC[C@H](C)CCCC(C)C)O	19.7286	19.4	19.3833	18.125	17.8875	18.6625	19.0429	18.55	18.175	18.4571	18.9333	18.6	18.4375	18.1125	18.5375	18.7625	20.8375	17.85	20	20.2	22.6	21.8	22.1	22.5	22	20.6	21.1	21.7	21.7	21.2	22.6	22.9	22.7	23	23.8	22.2	18.749	21.9278	1.16954		6.3997e-07
N-Acetylglycine	543-24-8	N-Acetylglycine	15.0496	Dipeptides	OKJIRPAQVSHGFK-UHFFFAOYSA-N	10972	CC(=O)NCC(O)=O	17.2	18.1	17.6	15.9	16.7	17.1	16.8	17.8	16.3	16.2	16.9	16.7	17.4	16.6	16.6	17.3	19.7	15.9	19.7	20.5	18.7	18.8	18.2	18.2	18.4	17.6	19	20.5	19.1	18.6	18.1	19.1	18.5	18.4	19.2	17.6	17.0444	18.7889	1.10235		6.3997e-07
Myristic acid	544-63-8	Myristic acid	16.9342	Saturated fatty acids	TUNFSRHWOTWDNC-UHFFFAOYSA-N	11005	CCCCCCCCCCCCCC(O)=O	20.2	18.7	20.2	20.2	20.1	19.7	19.5	19.8	19.2	20.7	19.8	19.6	19.3	19.5	20	21	23.5	20.7	17.9	18.2	19.4	19.1	19.2	20.2	19.9	19.2	19.4	19.6	18.9	19.3	20.9	20.8	20.4	21.4	21.3	20.7	20.0944	19.7667	0.983688		6.3997e-07
3-Hydroxyanthranilic acid (3-Hydroxy-Ant-Ac)	548-93-6	3-Hydroxy-ant-ac	17.0782	Phenols	WJXSWCUQABXPFS-UHFFFAOYSA-N	86	NC1=C(O)C=CC=C1C(O)=O	0.01	0.01	0.01	0.01	0.01	0.01	0.01	0.01	0.01	0.01	0.01	0.01	0.01	0.01	0.01	0.01	0.01	0.01	14	14.4	16.41	13.3	13.3	13.7	15.6	12.4	13.9	16.3	13.2	14	13.3	14.5	13.6	14.4	14.9	12.7	0.01	14.1061	1410.61		9.0744e-05
3,4-Dihydroxybutanoic acid (3,4-diOH-But)	55191-53-2	3,4-diOH-But	12.0107	Hydroxybuyrates	DZAIOXUZHHTJKN-VKHMYHEASA-N	10920498	C([C@@H](CO)O)C(=O)O	0.01	0.01	0.01	0.01	0.01	0.01	0.01	0.01	0.01	0.01	0.01	0.01	0.01	0.01	0.01	0.01	0.01	0.01	16.9	16.9	16.8	16.4	15.6	15.5	16.2	14.9	16.4	17	15.9	16.7	15.9	16.4	16.3	16.8	16.9	15.3	0.01	16.2667	1626.67		1.6019e-05
gamma-Aminobutyric Acid	56-12-2	gamma-Aminobut-ac	13.2931	Amino acids	BTCSSZJGUNDROE-UHFFFAOYSA-N	119	NCCCC(O)=O	18.6	19.6	18.2	18.4	18.1	18.5	18.2	18.7	18.8	18	18.5	17.7	18.2	18	17.9	18.5	20.4	18.3	0.01	0.01	0.01	0.01	0.01	0.01	0.01	0.01	0.01	0.01	0.01	0.01	0.01	0.01	0.01	0.01	0.01	0.01	18.4778	0.01	0.000541191		1.6561e-05
Glycine	56-40-6	Glycine	10.3507	Amino acids	DHMQDGOQFOQNFH-UHFFFAOYSA-N	750	C(C(=O)O)N	24.1	23.8	23.6	23.9	23.4	23.9	24	24.1	24	23.7	24	23.7	23.9	23.5	23.9	24.2	25.8	24.1	22.4	22.7	22.5	22.6	22.6	22.7	22.3	22.2	22.5	22.7	22.4	22.8	22.7	22.5	22.7	22.9	23.1	22.2	23.9778	22.5833	0.941844		0.09401
Alanine	56-41-7	Alanine	7.3784	Amino acids	QNAYBMKLOCPYGJ-REOHCLBHSA-N	5950	C[C@@H](C(=O)O)N	24.6	24.9	24.6	24.6	24.2	24.6	24.6	24.7	24.8	24.5	24.6	24.5	24.8	24.5	24.8	24.5	26.2	25	24.7	24.5	24.2	24.3	24.5	24.6	24.3	23.9	24.1	24.1	24.2	24.5	24	24.1	24.4	24.6	24.7	24	24.7222	24.3167	0.983596		1.7587e-07
Serine	56-45-1	Serine	11.0589	Amino acids	MTCFGRXMJLQNBG-REOHCLBHSA-N	5951	C([C@@H](C(=O)O)N)O	23.3	23.2	23.5	23.3	23.1	23.4	23.4	23.5	23.3	23.2	23	22.7	23.3	23.1	23.3	23.8	25.7	23.4	22.8	23.1	22.5	22.7	22.7	22.8	22.3	22.2	22.6	23	22.5	22.9	23.2	22.7	22.7	23.2	23.1	22.2	23.4167	22.7333	0.970819		8.4549e-06
2-Hydroxybutyric acid	565-70-8	2-Hydroxybutyric acid	7.7218	Hydroxybuyrates	AFENDNXGAFYKQO-VKHMYHEASA-N	440864	CC[C@H](O)C(O)=O	15.6	16.2	15.9	15.5	15.6	14.8	14.8	15.5	16.8	14.3	15	15.4	16.2	15.9	16.3	15.8	18.7	16.3	15.8	18.7	16.3	16.3	16.6	16.5	16.2	15.9	16.4	16.4	15.3	16.4	16.7	16.4	16.8	16.7	17.1	16.3	15.8111	16.4889	1.04287		6.3997e-07
Glucose-6-phosphate	56-73-5	Glucose-6-phos	21.3127	Glucosephosphates	NBSCHQHZLSJFNQ-GASJEMHNSA-N	5958	C([C@@H]1[C@H]([C@@H]([C@H](C(O1)O)O)O)O)OP(=O)(O)O	24.5	24.4	23.5	24.1	22.6	23.8	23.3	24	24	24.7	23.5	23.7	24.4	23.7	24.3	24.5	26	22.2	18.2167	17.475	17.7667	17.7143	18.1167	18.1333	16.9	16.9429	17.85	12.9	15.2	18.2	17.6143	17.4571	12.2	15.5	14.4	17.6	23.9556	16.6771	0.696166		4.2196e-05
Glycerol	56-81-5	Glycerol	9.8598	Sugar alcohols	PEDCQBHIVMGVHV-UHFFFAOYSA-N	753	C(C(CO)O)O	26.1	25.8	26.4	25.8	26.1	26.1	25.8	26	26	26.2	25.7	25.7	25.8	25.7	25.7	26.2	26.9	26.1	24.5	24.4	24.3	24.4	24.4	24.9	24.5	24.4	24.2	24.9	24.8	25	25	24.5	24.4	24.8	25.2	24	26.0056	24.5889	0.945524		0.15918
Aspartic acid	56-84-8	Aspartic acid	13.1377	Amino acids	CKLJMWTZIZZHCS-REOHCLBHSA-N	5960	C([C@@H](C(=O)O)N)C(=O)O	20.244	19.8956	19.8897	19.5999	19.0895	19.6996	19.3561	19.5697	19.5354	18.5154	19.1963	20.1425	19.8126	19.7358	19.5194	19.7029	22.4881	19.5899	22.3693	22.9019	22.4279	22.9713	22.4401	22.271	22.5751	21.7879	22.7819	23.3456	22.4008	22.5161	22.5039	22.3103	22.736	22.9551	23.0778	21.5266	19.7546	22.5499	1.1415		6.3997e-07
Glutamine	56-85-9	Glutamine	16.0871	Amino acids	ZDXPYRJPNDTMRX-VKHMYHEASA-N	5961	C(CC(=O)N)[C@@H](C(=O)O)N	25.2	25.2	24.9	24.6	24.9	25.2	25	25.2	25.1	24.2	25	23.9	24.7	24.6	24.6	25.1	26.9	24.4	20.3	20.6	20.2	20.4	20.5	20.6	19.7	20.1	20.2	20.3	20.5	20.9	20.8	20.3	20.4	21.1	21.3	19.8	24.9278	20.4444	0.820147		1.7587e-07
Glutamic acid	56-86-0	Glutamic acid	13.1726	Amino acids	WHUUTDBJXJRKMK-VKHMYHEASA-N	33032	C(CC(=O)O)[C@@H](C(=O)O)N	25	20.6	20.9	21	20.6	21	20.7	21.1	20.5	20.5	20.4	20.6	20.8	19.9	20.8	20.8	22.8	20.9	20.6	20.8	20.8	20.5	20.5	20.7	20.2	20.3	20.4	20.6	20.2	20.5	20.7	20.4	20.5	20.9	22.7	20.1	21.05	20.6333	0.980206		2.3023e-06
Lysine	56-87-1	Lysine	17.6626	Amino acids	KDXKERNSBIXSRK-YFKPBYRVSA-N	5962	C(CCN)C[C@@H](C(=O)O)N	22.6	22.5	22.9	22.7	22.4	22.8	22.6	22.9	22.7	22.1	22.3	22.7	22.9	22.1	22.7	23	25.4	23	23.6	23.9	23.7	23.7	23.8	23.9	23.4	23.3	23.6	23.8	23.7	24	24	23.7	23.8	24.2	24.5	23.3	22.7944	23.7722	1.0429		8.3714e-06
Cystine	56-89-3	Cystine	20.8836	Amino acids	LEVWYRKDKASIDU-UHFFFAOYSA-N	595	C(C(C(=O)O)N)SSCC(C(=O)O)N	17.175	17.25	15.85	15.7	16.0143	16.6625	16.6571	16.2286	16.2286	16.3571	16.3857	17.4	16.0875	16.2375	16.0429	14	19.9286	16.3375	18.9	19.3	18.8	19.1	19.3	18.9	18.7	18.4	18.7	19.1	19.2	19.4	19.4	18.7	18.8	19.8	19.9	17.9	16.4746	19.0167	1.1543		1.7587e-07
Palmitic acid	57-10-3	Palmitic Acid	18.9109	Saturated fatty acids	IPCSVZSSVZVIGE-UHFFFAOYSA-N	985	CCCCCCCCCCCCCCCC(=O)O	24.5	23.7	24.1	24.2	24.1	23.8	23.8	23.8	23.6	24.6	23.9	23.8	23.9	23.6	23.8	24.8	26.3	24.4	22.1	22.1	22.2	22	22.3	22.2	22.2	22.1	22.1	22.5	22.2	22	23.2	22.6	22.6	23.6	23.5	22.9	24.15	22.4667	0.930297		1.7587e-07
Stearic acid	57-11-4	Stearic acid	20.7264	Saturated fatty acids	QIQXTHQIDYTFRH-UHFFFAOYSA-N	5281	CCCCCCCCCCCCCCCCCC(=O)O	23.7	23	23.3	23.4	23.3	23.2	23.1	23.2	23.1	23.5	23.5	23.4	23.5	23.2	23.2	24	25.5	23.5	21.2	21.4	21.5	21.6	21.6	21.6	21.6	21.6	21.5	21.9	21.7	21.7	23	22.1	22.1	23	22.9	22.2	23.4778	21.9	0.932797		2.8659e-05
Fructose	57-48-7	Fructose	17.1053	Saccharides	BJHIKXHVCXFQLS-UYFOZJQFSA-N	5984	C([C@H]([C@H]([C@@H](C(=O)CO)O)O)O)O	25.6	25.1	24.9	25.1	24.2	24.5	24.3	24.6	24.7	25	24.3	24.5	25.3	24.3	24.8	25.1	26.2	23.6	21.6	21.9	21.5	21.4	21.2	22.2	21.5	21.2	21.5	22.2	21.6	21.7	22	21.6	22	22.4	22.6	21.7	24.7833	21.7667	0.878278		0.92144
Sucrose	57-50-1	Sucrose	23.8843	Saccharides	CZMRCDWAGMRECN-UGDNZRGBSA-N	5988	C(C1C(C(C(C(O1)OC2(C(C(C(O2)CO)O)O)CO)O)O)O)O	18	16.6	17.2	17.3	16.5	16.8	17.4	17.4	16.7	16.5	18.4	23.2	16.9	17	17.3	18.5	20.8	18.6	25.6	25.5	25.9	26	25.5	26.1	25.7	25.5	25.8	26.2	25.4	25.6	26.2	26	26	26.4	26.6	25.8	17.8389	25.8778	1.45064		6.3997e-07
Cholesterol	57-88-5	Cholesterol	27.6016	Cholestenes	HVYWMOMLDIMFJA-DPAQBDIFSA-N	5997	CC(C)CCCC(C)C1CCC2C1(CCC3C2CC=C4C3(CCC(C4)O)C)C	25.5	25.3	24.5	25	24.2	24.4	24.4	24.4	24.8	24.6	24	25.7	24.9	24.1	24	24.7	26.2	23.9	18	13.9	17.5167	17.5571	17.9167	17.9333	12.8	13.8	17.6	17.3143	14.7	18	13.2	17.2571	14.5	15.7	20.7	16.8	24.7	16.3997	0.663957		5.4136e-06
Anserine	584-85-0	Anserine	24.2494	Dipeptides	MYYIAHXIVFADCU-QMMMGPOBSA-N	112072	CN1C=NC=C1C[C@H](NC(=O)CCN)C(O)=O	17.6	15.2	18	17.8	18.9	19.4	18.9	18.2	17.1	18.9	19	18.3	18.4	19.6	18.8	20.2	23.7	20.7	0.01	0.01	0.01	0.01	0.01	0.01	0.01	0.01	0.01	0.01	0.01	0.01	0.01	0.01	0.01	0.01	0.01	0.01	18.8167	0.01	0.000531444		0.42572
Aconitic acid	585-84-2	Aconitic acid	15.7996	Dicarboxylic acids	GTZCVFVGUGFEME-IWQZZHSRSA-N	643757	OC(=O)C\C(=C\C(O)=O)C(O)=O	0.01	0.01	0.01	0.01	0.01	0.01	0.01	0.01	0.01	0.01	0.01	0.01	0.01	0.01	0.01	0.01	0.01	0.01	16.4	16.4	16	15.8	16	15.8	16.5778	15.9111	16.6	16.7	15.7	15.4	16.3	16.63	16.4	16.9	17.7	16.5667	0.01	16.3214	1632.14		0.12973
Inosine	58-63-9	Inosine	23.3982	Purines	UGQMRVRMYYASKQ-KQYNXXCUSA-N	135398641	C1=NC2=C(C(=O)N1)N=CN2C3C(C(C(O3)CO)O)O	25.3	25.1	24.5	24.8	24.2	24.3	24.2	24.4	24.1	24.3	24	24.2	24.5	24.1	24.4	24.7	26.4	23.9	19.5	19.4	19	19.2	19.2	19.4	18.6	18.7	19	19.7	18.8	19.4	19.5	19.3	19.4	20	20.6	19	24.5222	19.3167	0.787721		0.052843
Uridine	58-96-8	Uridine	22.4203	Pyrimidine nucleosides	DRTQHJPVMGBUCF-XVFCMESISA-N	6029	C1=CN(C(=O)NC1=O)[C@H]2[C@@H]([C@@H]([C@H](O2)CO)O)O	17.4	17.9	16.8	17.1	15.3	16.4	16.3	17.1	17.7	17.4	17.5	17.5	17.2	18.1	16.7	18.9	21.6	18.1	20.6	20.7	20.5	20.7	20.7	20.8	19.4	18.9	19.9	21	20.4	20.7	19.6	16.5	19.7	20.7	20.3	19.5	17.5	20.0333	1.14476		1.271e-05
Monomyristin	589-68-4	Monomyristin	21.9927	Saturated fatty acids	DCBSHORRWZKAKO-UHFFFAOYSA-N	79050	CCCCCCCCCCCCCC(=O)OCC(CO)O	19.1	18.7	18.66	18.38	18.6	18.3	18	17.8	17.8	19.1	18.2	18.6	18.8	16.5714	17.65	19.4	21.2	17.6	16.1	16.4	17.2	17.1	17.7	17.4	16.7	16.1	16.2	17	16.5	16.5	17.7	17.2	16.4	17.9	18.5	16.8	18.4701	16.9667	0.918603		8.602e-06
4-Hydroxybutyric acid (4-OH-But)	591-81-1	4-OH-But	9.35	Hydroxybuyrates	SJZRECIVHVDYJC-UHFFFAOYSA-N	10413	C(CC(=O)O)CO	18.7	18.8	18.5	19	18	18.1	18.4	18.2	18.9	17.7	17.6	18.6	18.1	18.5	18.4	18.8	21.1	18.7	0.01	0.01	0.01	0.01	0.01	0.01	0.01	0.01	0.01	0.01	0.01	0.01	0.01	0.01	0.01	0.01	0.01	0.01	18.5611	0.01	0.000538761		6.3997e-07
Histidine	5934-29-2	Histidine	17.6179	Amino acids	HNDVDQJCIGZPNO-YFKPBYRVSA-N	6274	C1=C(NC=N1)C[C@@H](C(=O)O)N	19.7	18.6	19.2	18.8	18.3	18.8	18.7	18.8	18.7	18.2	18.1	17.9	18.8	18.2	18.6	18.9	22.1	18.6	17.3	17.5	17.3	17.2	17.3	17.3	16.7	16.6	16.9	17.3	16.8	17.3	17.1	17.2	17.1	17.4	17.9	16.1	18.8333	17.1278	0.90944		1.7587e-07
2-Hydroxyisobutyric acid (2-OH-Iso-But-Ac)	594-61-6	2-OH-iso-but-ac	6.7795	Hydroxybuyrates	BWLBGMIXKSTLSX-UHFFFAOYSA-N	11671	CC(C)(O)C(O)=O	0.01	0.01	0.01	0.01	0.01	0.01	0.01	0.01	0.01	0.01	0.01	0.01	0.01	0.01	0.01	0.01	0.01	0.01	15.7	16.2	15.6	15.9	16.1	15.5	15.675	15	16.1	16.5	15.9	15	15.7	15.4	12.3	13.4	17	15.8	0.01	15.4875	1548.75		8.4549e-06
Citric acid	5949-29-1	Citric acid	16.5614	Citrates	KRKNYBCHXYNGOX-UHFFFAOYSA-N	311	C(C(=O)O)C(CC(=O)O)(C(=O)O)O	19.8	21.3	19.8	19	18.6	19.6	18.5	19.6	19	17.4	21.2	25	18.8	19.5	19	19.2	20.9	19.4	26.8	26.9	27.2	27	27	26.9	26.7	26.7	26.9	27.1	27	26.8	27	26.9	27	27.1	27.3	26.5	19.7556	26.9333	1.36333		5.7944e-05
Niacin, vitamin B3	59-67-6	Niacin, vit B3	10.2138	Vitamins	PVNIIMVLHYAWGP-UHFFFAOYSA-N	938	OC(=O)C1=CN=CC=C1	15.3	13.4	15.3333	14.8	14.775	15.6	16.8	14.725	15.1333	15.3333	16.65	17.9	15.15	15.65	14.775	15.92	16.8	15	20.9	20.8	20.5	20.6	20.7	20.7	20.3	20.1	20.5	21.1	20.5	20.9	20.8	20.5	21.1	21.2	21.4	20.2	15.5025	20.7111	1.33599		0.00010556
Melezitose or similar disaccharide	10030-67-8	Melezitose	29.8493	Saccharides	CFXAVQUXSYFPDE-ZDVKUAOASA-N	16217716	C(C1C(C(C(C(O1)OC2C(C(OC2(CO)OC3C(C(C(C(O3)CO)O)O)O)CO)O)O)O)O)O.O	0.01	0.01	0.01	0.01	0.01	0.01	0.01	0.01	0.01	0.01	0.01	0.01	0.01	0.01	0.01	0.01	0.01	0.01	17.2	16	18.5	17.1	15.7	18.3	17.7	17.2	17.6	17.8	16.5	16.9	19.7	17.4	19.8	18.2	19.3	17.6	0.01	17.6944	1769.44		7.0443e-05
Tyrosine	60-18-4	Tyrosine	17.8323	Amino acids	OUYCCCASQSFEME-QMMMGPOBSA-N	6057	C1=CC(=CC=C1C[C@@H](C(=O)O)N)O	19.6	21.7	22.1	21.8	21.7	22	22	22	21.9	21.4	21.3	21.7	22.2	21.3	21.7	21.9	24.6	21.9	23.2	23.3	22.7	23.1	23.2	23.3	22.8	22.6	23	23.3	23	23.4	23.4	23.1	23.2	23.7	23.9	22.8	21.8222	23.1667	1.06161		6.3997e-07
Cysteamine	60-23-1	Cysteamine	21.4281	Amines	UFULAYFCSOUIOV-UHFFFAOYSA-N	6058	NCCS	15.1	14.3	14.7	15	13.3	13.9	13.7	14.1	14.9	15.1222	14.1	14.7875	14.6	12.5	13.6	14.1	18.8833	15.3714	0.01	0.01	0.01	0.01	0.01	0.01	0.01	0.01	0.01	0.01	0.01	0.01	0.01	0.01	0.01	0.01	0.01	0.01	14.5591	0.01	0.000686854		0.1213
Homocysteine	6027-13-0	Homocysteine	14.8671	Amino acids	FFFHZYDWPBMWHY-VKHMYHEASA-N	91552	N[C@@H](CCS)C(O)=O	16.5	15.7	16	15.9	15.7	12.8	15.7	16	16	15.9	15.3	15.5	15.8	15.5	16	16.2	18.5	15.8	15.7	16.5	15.5	15.9	16.1	16.1	16	15.3	15.9	15.6	15.5	15.9	16.6	15.5	16.2	16.1	16.9	15.1	15.8222	15.9111	1.00562		9.4773e-07
Creatinine	60-27-5	Creatinine	13.5881	Amino acids	DDRJAANPRJIHGJ-UHFFFAOYSA-N	588	CN1CC(=O)N=C1N	25.2	24.9	24.4	24.2	24.2	24	23.8	23.7	23.6	23.5	24.1	24.8	24	23.3	23.2	23.8	26	22.9	0.01	0.01	0.01	0.01	0.01	0.01	0.01	0.01	0.01	0.01	0.01	0.01	0.01	0.01	0.01	0.01	0.01	0.01	24.0889	0.01	0.000415129		6.8761e-07
Linoleic acid	60-33-3	Linoleic acid	20.4484	Polyunsaturated fatty acids	OYHQOLUKZRVURQ-HZJYTTRNSA-N	5280450	CCCCC\C=C/C\C=C/CCCCCCCC(O)=O	21.6	20.6	20.3	20.8	20.8	20.5	20.7	20.6	20.8	21.3	20.9	21.3	21.2	21	21.4	22.1	23.9	21.2	19.5	19.7	20.4	20.9	20.9	20.7	20.5	20.1	20	20.3	20	20.9	21.7	20.9	20.9	21.9	21.8	21	21.1667	20.6722	0.97664		7.1236e-07
Adenosine-5'-monophosphate (AMP)	61-19-8	AMP	26.8657	Adenine nucleotides	UDMBCSSLTHHNCD-KQYNXXCUSA-N	6083	NC1=C2N=CN([C@@H]3O[C@H](COP(O)(O)=O)[C@@H](O)[C@H]3O)C2=NC=N1	16.2375	16.0571	15.4	15	14.3	12.8	14.1	15.4	15.4	15.2	14.1	15.0375	15.3	14	14.2	14.9	17.7	15.8714	0.01	0.01	0.01	0.01	0.01	0.01	0.01	0.01	0.01	0.01	0.01	0.01	0.01	0.01	0.01	0.01	0.01	0.01	15.0558	0.01	0.000664198		6.3997e-07
2-Hydroxyvaleric acid	617-31-2	2-Hydroxyvaleric acid	8.2929	Hydroxybuyrates	JRHWHSJDIILJAT-UHFFFAOYSA-N	98009	CCCC(O)C(O)=O	12.9	14.5875	12.9	13.1	14.6	15.9	15.5	15.1333	13.3	16	16.1	15.5	13.2	15.8	14.66	15.64	18.6	13.3	19.3	19.3	19.1	19.2	19.2	19.3	18.9	18.6	18.7	19.3	19	19.4	19.4	19	19.2	19.4	19.9	18.9	14.8178	19.1722	1.29386		8.7963e-07
Malic acid	617-48-1	Malic acid	12.7278	Dicarboxylic acids	BJEPYKJPYRNKOW-REOHCLBHSA-N	222656	O[C@@H](CC(O)=O)C(O)=O	21.8	20.3	19.9	19.5	19.2	19.4	19.5	19.6	19.7	19.7	19.4	19.6	20.1	19.1	19.6	19.8	21.7	19.3	16.0333	10.6	16.0714	16.0571	15.8286	16.5167	16.1833	16.12	15.9833	16.8667	16.58	16.66	16.6667	16.5167	16.94	17.15	17.6556	16.1857	19.8444	16.1453	0.813592		9.4478e-06
Docosahexaenoic acid, 22-6, n-3 (DHA)	6217-54-5	DHA (22-6, n-3)	23.4734	Polyunsaturated fatty acids	MBMBGCFOFBJSGT-KUBAVDMBSA-N	445580	CC\C=C/C\C=C/C\C=C/C\C=C/C\C=C/C\C=C/CCC(O)=O	17.9	16.2	16	17.2	16.5	15.7	16.3	15.2	16.3	17.4	16.5	16.3	16.9	16	16.4	17.7	20.3	17.4	0.01	0.01	0.01	0.01	0.01	0.01	0.01	0.01	0.01	0.01	0.01	0.01	0.01	0.01	0.01	0.01	0.01	0.01	16.7889	0.01	0.000595632		4.2196e-05
6-Methyluracil	626-48-2	6-Methyluracil	11.1542	Pyrimidones	SHVCSCWHWMSGTE-UHFFFAOYSA-N	12283	CC1=CC(=O)NC(=O)N1	15.6	16	15.2	15.2	15.8	15.4	15.1	15.5	15.4	14.5	15.8	15.5	15	15.1	15.6	16.3	18	15.6	15.5	15.9	15.8	15.8	16	15.9	15.5	15.7	16	16.2	16	15.9	17	16.1	15.9	17.1	17.1	15.7	15.5889	16.0611	1.03029		1.7587e-07
Palmitamide	629-54-9	Palmitamide	20.7113	Fatty amides	HSEMFIZWXHQJAE-UHFFFAOYSA-N	69421	CCCCCCCCCCCCCCCC(=O)N	20.3	20	19.6	17.1	20.8	19.4	19.7	19.7	19.5	19.8	20.1	19.8	19.8	18.3	19.5	20.2	18	19.8	16.575	14.8	15.3	16.5	16.8	16.6	16.5143	16.2429	16.4714	15.3	16.4571	17.0714	16.1	16.5875	16.9857	16.5	19	16.15	19.5222	16.442	0.842218		8.6294e-06
Sumiki's Acid	6338-41-6	Sumiki's acid	13.5262	Furoic acids	PCSKKIUURRTAEM-UHFFFAOYSA-N	80642	OCC1=CC=C(O1)C(O)=O	15.225	13.2	14.0833	14.65	14.3	13.8	14	14.2	16.9	14.9	14.2	14.6	15	14.6	14.6	14.9	16.5	14.4	13.3	14.4143	13.6667	14.2	14.1625	13.8	13.3	13.9167	13.7571	13.9	14	13.7	14.7	13.7	14.4429	14.6	14.6	15.5	14.6699	14.0922	0.960622		6.3997e-07
Methionine	63-68-3	Methionine	13.1464	Amino acids	FFEARJCKVFRZRR-UHFFFAOYSA-N	6137	CSCC[C@@H](C(=O)O)N	21.3	19.9	19.9	19.6	19.1	19.7	19.4	19.6	19.5	18.5	19.2	20.1	19.8	19.7	19.5	19.7	22.5	19.6	22.4	22.9	22.4	23	22.4	22.3	22.6	21.8	22.8	23.3	22.4	22.5	22.5	22.3	22.7	23	23.1	21.5	19.8111	22.55	1.13825		7.1215e-07
Phenylalanine	63-91-2	Phenylalanine	14.4599	Amino acids	COLNVLDHVKWLRT-UHFFFAOYSA-N	6140	C1=CC=C(C=C1)C[C@@H](C(=O)O)N	22.7	22.1	22.4	22.3	22	22.2	22.1	22.2	22.1	21.9	21.7	22.1	22.3	21.6	22.1	22.3	24.4	22.2	23.4	23.3	23.2	23.1	23.4	23.3	22.9	22.7	23	23.3	23	23.4	23.4	23.1	23.2	23.6	23.8	22.9	22.2611	23.2222	1.04317		1.8778e-06
Fructose-6-phosphate	643-13-0	Fructose-6-phos	21.2114	Saccharides	GSXOAOHZAIYLCY-HSUXUTPPSA-N	69507	C([C@H]([C@H]([C@@H](C(=O)CO)O)O)O)OP(=O)(O)O	24.5	24.3	23.3	24	22.5	23.7	23.2	23.8	23.8	24.5	23.3	23.7	24.3	23.5	24.2	24.4	25.5	22.2	20.8429	19.975	20.6429	20.7	20.8286	20.8714	19.5	19.6125	20.6286	20.0125	15.2	20.9571	20.35	20.0375	19.3111	20.3444	20.77	20.225	23.8167	20.045	0.841636		2.9471e-05
4-Hydroxyphenyllactic acid (4-HPLA)	6482-98-0	4-HPLA	17.4146	Phenols	JVGVDSSUAVXRDY-UHFFFAOYSA-N	9378	OC(CC1=CC=C(O)C=C1)C(O)=O	17.225	16.1833	16.08	15.92	16.1333	15.8833	16.0333	16.675	16.4	15.66	16.1143	16.2	17.04	14.8429	16.1222	16.32	19	16.1143	17.1	16.8	16.7	16.7	16.9	16.9	16.6	16.2	16.6	17	16.5	17	17	16.7	17.2	17.5	17.6	16.3	16.3304	16.85	1.03182		8.327e-05
Pyridoxine, vitamin B6	65-23-6	Pyridoxine, B6	17.3766	Vitamins	LXNHXLLTXMVWPM-UHFFFAOYSA-N	1054	CC1=C(O)C(CO)=C(CO)C=N1	0.01	0.01	0.01	0.01	0.01	0.01	0.01	0.01	0.01	0.01	0.01	0.01	0.01	0.01	0.01	0.01	0.01	0.01	17.8	18.5	17.1	17.2	17.6	17.5	17.4	16.8	17.1	17.8	17.7	18	17.5	17.6	17.4	17.6	17.9	18.4	0.01	17.6056	1760.56		1.7587e-07
Thymine	65-71-4	Thymine	11.7707	Pyrimidines	RWQNBRDOKXIBIV-UHFFFAOYSA-N	1135	CC1=CNC(=O)NC1=O	14.5	14.5	13.5	13.9	14.6714	13.3	14.7143	16.3	14	13.8	14	14.7	14	13.5	13.9	14.3	17.1	13.6	14.4	15.1	14.4	14.2	14.4	14.3	13.9	13.7	14.1	14.7	14.2875	14.5	14.5	14.2	14.3	14.7	15.7	13.7	14.3492	14.3937	1.0031		0.040947
Uracil	66-22-8	Uracil	10.7667	Pyrimidines	ISAKRJDGNUQOIC-UHFFFAOYSA-N	1174	C1=CNC(=O)NC1=O	19.4	18.2	18.8	18.1	18.3	18.6	18.4	18.8	18.6	18.1	18.6	19.3	18.8	18.8	19.5	19.7	21.4	19.3	17.9	18	17.6	17.5	17.7	17.9	17.5	17.4	17.7	18.1	17.9	18.1	18.5	18.2	18.1	18.8	19	17.7	18.9278	17.9778	0.949809		1.1691e-05
Homoserine	672-15-1	Homoserine	12.2489	Amino acids	UKAUYVFTDYCKQA-VKHMYHEASA-N	12647	N[C@@H](CCO)C(O)=O	14.3333	12.8	12.7	12.7	14	12.7	13.3	14.95	13.2	13.4	13.2	13.9	13.9	11.8	12	13.2	16	12.9	16.8	16.8	16.6	16.8	16.9	17	16.6	16.4	16.7	17.5	16.8	17.5	17.4	16.8	17	17.7	18.6	16.5	13.388	17.0222	1.27146		6.3997e-07
Hypoxanthine	68-94-0	Hypoxanthine	16.4572	Purines	FDGQSTZJBFJUBT-UHFFFAOYSA-N	790	C1=NC2=C(N1)C(=O)N=CN2	24.5286	25	25.1	24.9	24.8	24.8	24.7	24.9	24.5	24.5	24.2	24.3	24.6	24.5	25	25.2	26.7	24.8	17.7	17.5	16.9	16.9	17.2	17.3	16.9	16.8	17	17.6	17.5	17.4	18.1	17.3	17.7	18.6	18.8	17.2	24.8349	17.4667	0.703311		6.3997e-07
4-Oxobutanoic acid	692-29-5	4-Oxobutanoic acid	8.6414	Hydroxybutyrates	UIUJIQZEACWQSV-UHFFFAOYSA-N	1112	C(CC(=O)O)C=O	15.75	15.4111	13.8	14.875	11.7	15.175	14.4	14.9	14.9875	14.8111	15.0375	15.2111	15.05	11.9	14.1	15.7	18.8	17.2	17.7	15.6	15.8	15.5444	14	14.4	15.5	14.3	15.9	19.3	14.4	14.9	12.8	17.5	15.5	15	15.9	15.2111	14.9338	15.5142	1.03886		6.3997e-07
Maltose or similar disaccharide	69-79-4	Maltose	24.6781	Saccharides	GUBGYTABKSRVRQ-QUYVBRFLSA-N	6255	C(C1C(C(C(C(O1)OC2C(OC(C(C2O)O)O)CO)O)O)O)O	22.5	22.5	21.4	21.3	18.2	24.1	23.1	22.8	22.5	22.5	18	22.9	22.8	24.2	22.8	23.8	23.9	16	23.2	23.1	22.1	22.6	23.3	23.3	22.7	22.2	22.5	23.1	22.9	23.6	23.4	22.7	23	23.7	23.8	23	21.9611	23.0111	1.04781		6.3997e-07
Xanthine	69-89-6	Xanthine	18.5822	Purines	LRFVTYWOQMYALW-UHFFFAOYSA-N	1188	C1=NC2=C(N1)C(=O)NC(=O)N2	22.8	21.9	22.1	22.1	21.8	22	21.9	22.1	22.1	21.4	21.1	21.5	21.6	21.6	22.2	22.1	23.9	21.8	14.8	14.6	14.2	14.4	14.8	14.9	14.4	14.1	14.5	14.7	14.1	14.6	15.2	14.7	14.8	16.2	16.3	14.4	22	14.7611	0.67096		1.4599e-05
Uric acid	69-93-2	Uric acid	19.3562	Purines	LEHOTFFKMJEONL-UHFFFAOYSA-N	1175	C12=C(NC(=O)N1)NC(=O)NC2=O	17.8	17.2	17.3	17.3	17.1	17.2	17.2	17.1	17.3	17.3	16.7	16.5	16.7	17	17.2	17.6	20.3	17.8	0.01	0.01	0.01	0.01	0.01	0.01	0.01	0.01	0.01	0.01	0.01	0.01	0.01	0.01	0.01	0.01	0.01	0.01	17.3667	0.01	0.000575816		0.044294
Ornithine	70-26-8	Ornithine	16.5715	Amino acids	AHLPHDHHMVZTML-BYPYZUCNSA-N	6262	C(C[C@@H](C(=O)O)N)CN	22.3	22.3	21.8	21.9	21.7	22	21.6	22.3	21.7	21.4	21.3	22	21.7	21.6	22	22.5	24.8	22.2	21.6	23.3	21.7	22.9	22.8	22.4	22	21.5	21.6	22.3	23	23	21.8	22.8	22.9	21.9	22	22.2	22.0611	22.3167	1.01158		1.7587e-07
Glycylproline	704-15-4	Gly-Pro	18.2699	Dipeptides	KZNQNBZMBZJQJO-UHFFFAOYSA-N	79101	C1CC(N(C1)C(=O)CN)C(=O)O	18.2714	17.2	18.1	17.7	17.6	17.1	17	17.3	16.9	16.7	16.5	16.5	16.6	16.3	16.4	17.1	20	16.4	17.4333	17.3444	17.2444	17.1111	17.1778	16.8667	14.7	16.5667	17.1111	17.6667	17.225	17.1889	17.38	17.1889	17.3444	17.68	18.1	16.5889	17.204	17.1066	0.994339		5.4136e-06
Asparagine	70-47-3	Asparagine	14.9211	Amino acids	DCXYFEDJOCDNAF-REOHCLBHSA-N	236	C(C(C(=O)O)N)C(=O)N	20.3	19.6	20.6	20.5	20.2	20.7	20.9	20.6	20	20.6	20.6	21.6	19.9	20.2	21.3	20.5	24	20.9	23.2	24	22.67	22.89	22.87	23.8	23.1	22.25	21.5	23.3	23.5	22.99	22.77	22.6	22.8	23.7	24.3	22.4	20.7222	23.0356	1.11164		1.7587e-07
Cytosine	71-30-7	Cytosine	13.1842	Pyrimidines	OPTASPLRGRRNAP-UHFFFAOYSA-N	597	C1=C(NC(=O)N=C1)N	25.0444	24.7	24.7	24.6	24.5	24.4	24.5	24.7	24.8	24.5	24.4	25.2	24.6	24.5	25	25.2	26.6	24.5	25.8	25.5	25.4	25.2	25.2	25.4	25.2	25	25.6	26	25.5	25.8	25.6	25.4	25.5	26.4	26.5	25.2	24.8025	25.5667	1.03081		1.7587e-07
Spermine	71-44-3	Spermine	24.1248	Biogenic polyamines	PFNFFQXMRSDOHW-UHFFFAOYSA-N	1103	C(CCNCCCN)CNCCCN	17.4	17.2	17.3	16	15.5	16.4	15.5	16.5	17	16.5	15	13.8	15.1	14.7	14.8	15.6	19.5375	16.625	0.01	0.01	0.01	0.01	0.01	0.01	0.01	0.01	0.01	0.01	0.01	0.01	0.01	0.01	0.01	0.01	0.01	0.01	16.1368	0.01	0.000619701		1.7587e-07
Leucrose	7158-70-5	Leucrose	24.8462	Saccharides	JPFGFRMPGVDDGE-GWRCVIBKSA-N	12305019	C1C(C(C(C(O1)(CO)O)O)O)OC2C(C(C(C(O2)CO)O)O)O	20.3	20.1	17.3	18.6	18.2	20.1	19.3	19.7	19.5	18.9	18	19.2	20	19.7	18.9	19.2	21.2	16	21.3	20.8	20	20	21	21.1	20.2	20.4	20.1	21.1	20.9	21.1	21.6	20.9	21	21.9	22.2	21.8	19.1222	20.9667	1.09646		0.00037526
Valine	72-18-4	Valine	9.05	Amino acids	KZSNJWFQEVHDMF-BYPYZUCNSA-N	6287	CC(C)[C@@H](C(=O)O)N	20.9	22.5	22.7	22.7	22.6	22.6	22.9	22.8	22.5	22.3	22.2	22.1	23	22.1	22.6	22.3	23.8	22.8	23.5	23.6	23.4	23.5	23.6	23.7	23.2	23	23.3	23.6	23.4	23.8	23.5	23.4	23.5	22.9	23.3	23.1	22.5222	23.4056	1.03922		6.8761e-07
Threonine	72-19-5	Threonine	11.4024	Amino acids	AYFVYJQAPQTCCC-GBXIJSLDSA-N	6288	C[C@H]([C@@H](C(=O)O)N)O	23.1	22.4	22.6	22.7	22.3	22.5	22.4	22.6	22.4	22.1	22	21.8	22.6	22.1	22.5	23	24.9	22.8	22.4	22.6	22.3	22.3	22.4	22.5	22.2	21.9	22.2	22.7	22.3	22.6	22.9	22.5	22.5	23.2	23.4	22.1	22.6	22.5	0.995575		1.7587e-07
Tryptophan	73-22-3	Tryptophan	20.4593	Amino acids	QIVBCDIJIAJPQS-VIFPVBQESA-N	6305	C1=CC=C2C(=C1)C(=CN2)C[C@@H](C(=O)O)N	20.7	18.8	19	19	18.8	19	18.8	18.9	20.7	18.5	18.4	18.5	19.2	18.3	18.6	19.1	22.1	18.9	20.3	20.4	20	20.9	20.9	20.6	20.1	20	20.1	20.4	20	20.6	21.7	20.4	20.5	21.1	21.2	21	19.1833	20.5667	1.07211		6.3997e-07
Adenine	73-24-5	Adenine	17.1178	Purines	GFFGJBXGBJISGV-UHFFFAOYSA-N	190	NC1=C2NC=NC2=NC=N1	18.88	17.92	17.74	17.74	17.2	17.55	18.22	17.5167	17.6	17.74	17.94	17.6	17.6167	17.4667	17.0833	17.6286	18.8	17.3	20.5	20.4	20.2	20.2	20.4	20.6	20.1	20	20.6	20.4	20.1	20.6	20.8	20.2	20.5	21.2	21.2	20	17.7523	20.4444	1.15165		6.3997e-07
Myoinositol-2-phosphate	7336-80-3	Myoinositol-2-phos	22.1426	Inositol phosphates	INAPMGSXUVUWAF-UYSNGIAKSA-N	160886	C1(C(C(C(C(C1O)O)OP(=O)(O)O)O)O)O	19	18.8	17.9	17.9	17.9	18	17.7	18.5	18.5	17.5	17.8	18	18.7	17.6	18.2	18.8	20.8	17.9	17.39	16.93	17.18	17.24	17	17.21	16.98	16.6	17	17.55	17.2333	17.24	16.8	17.35	17.26	17.5	18.6	16.77	18.3056	17.213	0.940314		1.7587e-07
Guanine	73-40-5	Guanine	19.6129	Purines	UYTPUPDQBNUYGX-UHFFFAOYSA-N	764	NC1=NC(=O)C2=C(N1)N=CN2	15.7333	16.9	16.05	16.25	13.8	15.925	17.1	16.025	16.7	16.175	16.9	16.9	16.7	14.9167	13.8	16.475	17.5	14.9	17.6	17.4	17.1	17.1	17.3	17.4	17	16.6	17.1	17.5	17.2	17.8	17.7	17.4	17.4	18.2	18.5	16.9	16.0417	17.4	1.08468		0.019234
Phosphoric acid	7664-38-2	Phosphoric acid	9.8243	Polymers	NBIIXXVUZAFLBC-UHFFFAOYSA-N	1004	OP(O)(O)=O	27.1	26.9	26.9	26.7	26.7	26.7	26.7	26.8	26.8	26.6	26.6	26.6	26.6	26.5	26.7	26.9	28.1	26.8	25.5	25.7	25.5	25.7	25.7	25.5	25.3	25.2	25.5	25.7	25.6	25.5	26.1	25.5	25.6	26.1	26.3	25.2	26.8167	25.6222	0.955459		1.7587e-07
Glycolic acid	79-14-1	Glycolic acid	6.9678	Glycolates	AEMRFAOFKBGASW-UHFFFAOYSA-N	757	OCC(O)=O	18.9	17.5	18.1	17.7	17.5	17.8	17.5	18	17.9	17.8	17.7	18.5	18	17.7	18.6	18.8	20.2	17.8	21.5	21.3	21.4	19.8	19.7	20.3	21	19.1	21.1	21.9	20.2	20.6	19.3	21.4	20.9	20.5	21.3	19	18.1111	20.5722	1.13589		5.8112e-06
Lactic acid	79-33-4	Lactic acid	6.7259	Hydroxybutyrates	JVTAAEKCZFNVCJ-REOHCLBHSA-N	107689	C[C@H](O)C(O)=O	28	28	27.9	27.7	27.6	27.7	27.7	27.7	27.8	27.7	27.5	27.6	27.7	27.6	27.5	27.8	28.7	27.8	27.3	27.3	27.3	27.3	27.3	27.3	27	27	27.2	27.3	27.1	27.3	27.3	27.2	27.2	27.5	27.4	27.1	27.7778	27.2444	0.9808		0.75035
Panthothenic acid, vitamin B5	79-83-4	Panthothenate, B5	18.3427	Vitamins	GHOKWGTUZJEAQD-ZETCQYMHSA-N	6613	CC(C)(CO)[C@@H](O)C(=O)NCCC(O)=O	16.1	16	13.4	14.8	14.9	15.5	15.2	15.4	15.1	15.1	15.1	15	15.8	15.1	15.4	16.6	19.2	15.5	10.0875	10.0125	10.075	10.075	10.3222	10.075	10.2667	8.8	9.975	10.3556	10.0125	10.1375	10.5	10.0375	10.1875	11.1222	10.625	9.85	15.5111	10.1398	0.653713		1.7587e-07
O-Methylphosphate	812-00-0	O-Methylphosphate	8.4687	Organophosphates	CAAULPUQFIIOTL-UHFFFAOYSA-N	13130	COP(=O)(O)O	20	19	18.6	18.5	18.4	18.2	18	18	17.9	17.8	17.5	17.3	17.7	17.1	17.4	18	19.9	16.6	18.4	16.5	17.7	17.5	16.9	17	16.8	16.7	16.6	17	16.2	16.1	17.1	16.2	16	17.2	17.3	15.4	18.1056	16.8111	0.928506		0.35011
3-Phenyllactic acid (3-Phe-Lac-Ac)	828-01-3	3-Phe-lac-ac	13.9422	Lactates	VOXXWSYKYCBWHO-UHFFFAOYSA-N	3848	OC(CC1=CC=CC=C1)C(O)=O	0.01	0.01	0.01	0.01	0.01	0.01	0.01	0.01	0.01	0.01	0.01	0.01	0.01	0.01	0.01	0.01	0.01	0.01	17.5	17.5	16.9	17.1	17.3	17.5	16.9	16.5	17.1	17.9	17.1	17.6	17.6	17.2	17.6	18	17.8	17.2	0.01	17.35	1735		1.7587e-07
1,2-Dicaprin	82950-64-9	1,2-Dicaprin	30.2333	Fatty acid esters	GNSDEDOVXZDMKM-UHFFFAOYSA-N	1321	CCCCCCCCCC(=O)OCC(CO)OC(=O)CCCCCCCCC	0.01	0.01	0.01	0.01	0.01	0.01	0.01	0.01	0.01	0.01	0.01	0.01	0.01	0.01	0.01	0.01	0.01	0.01	22.6	22.7	25	24.2	24.6	25	24.4	23.8	23.9	24.1	23.2	23	24.8	25.1	24.9	25.1	25.2	24.1	0.01	24.2056	2420.56		1.7587e-07
beta-Sitosterol	83-46-5	beta-Sitosterol	28.9641	Phytosterols	KZJWDPNRJALLNS-VJSFXXLFSA-N	222284	CCC(CCC(C)C1CCC2C1(CCC3C2CC=C4C3(CCC(C4)O)C)C)C(C)C	0.01	0.01	0.01	0.01	0.01	0.01	0.01	0.01	0.01	0.01	0.01	0.01	0.01	0.01	0.01	0.01	0.01	0.01	20.1	19.7	21.4	21.1	22	21.7	21.4	20.8	21.1	21	20.8	20.6	21.6	21.6	21.5	21.8	22.3	20.4	0.01	21.1611	2116.11		0.00018998
Stigmasterol	83-48-7	Stigmasterol	28.5012	Phytosterols	HCXVJBMSMIARIN-PHZDYDNGSA-N	5280794	CCC(C=CC(C)C1CCC2C1(CCC3C2CC=C4C3(CCC(C4)O)C)C)C(C)C	0.01	0.01	0.01	0.01	0.01	0.01	0.01	0.01	0.01	0.01	0.01	0.01	0.01	0.01	0.01	0.01	0.01	0.01	17.4	16.5	18.8	18.1	17.7	19.1	18.1	17.4	17.5	18	17.6	17.4	17.8	17.6	17.8	18.3	19.5	15.9	0.01	17.8056	1780.56		6.3997e-07
Pyrogallol	87-66-1	Pyrogallol	13.4147	Phenols	WQGWDDDVZFFDIG-UHFFFAOYSA-N	1057	[H]OC1=CC=CC(O[H])=C1O[H]	13.9	13.2	14.0833	14.65	14.3	13.8	14	14.2	16.9	14.9	14.2	14.6	15	14.6	14.6	14.9	16.5	14.4	13.3	14.4143	13.6667	14.2	14.1625	13.8	13.3	13.9167	13.7571	13.9	14	13.7	14.7	13.7	14.4429	14.6	14.6	15.5	14.5963	14.0922	0.965466		8.4549e-06
Saccharic acid	87-73-0	Saccharic acid	18.5368	Saccharides	DSLZVSRJTYRBFB-LLEIAEIESA-N	33037	O[C@@H]([C@H](O)[C@@H](O)C(O)=O)[C@H](O)C(O)=O	17.24	17.12	16.1	16.1	15.55	16.75	17.3	16.7833	16.25	16.775	16.725	19.1	16.5167	16.5333	16.05	16.7	19.1571	12.4	20.3	21.3	22.2	22	22.2	21.7	21.5	21.8	21.5	21.3	21.5	20.6	22.6	21.2	21.4	22.5	22.8	21.4	16.6195	21.6556	1.30302		1.7587e-07
Myoinositol	87-89-8	Myoinositol	19.305	Sugar alcohols	CDAISMWEOUEBRE-UHFFFAOYSA-N	892	C1(C(C(C(C(C1O)O)O)O)O)O	26.3	25.9	25.7	25.8	25.8	25.7	25.8	25.8	26.3	24.9	25.7	26	25.9	25.4	26	26.3	27.1	25.5	22.7	22.7	22.7	22.8	22.5	22.9	22.5	22.4	22.7	23.1	22.5	22.8	22.9	22.9	23	23.3	23.5	22.4	25.8833	22.7944	0.880661		5.6268e-05
RIbitol	87-99-0	Ribitol	15.3141	Sugar alcohols	HEBKCHPVOIAQTA-UHFFFAOYSA-N	827	C(C(C(C(CO)O)O)O)O	25.5	25.1	24.6	25	24.7	24.6	24.3	24.9	24.5	24.6	24.4	26.8	24.5	24.3	24.7	24.9	26.5	24.6	27.8	27.9	27.6	27.8	27.9	27.9	27.7	27.7	27.7	27.8	27.8	27.9	27.9	27.7	27.8	28	28.2	27.8	24.9167	27.8278	1.11683		1.7587e-07
beta-Alanyllysine	90970-40-4	beta-Alanyllysine	23.1644	Dipeptides	PLDCWKCPEXNWJH-ZETCQYMHSA-N	440638	C(CCN)CC(C(=O)O)NC(=O)CCN	15.4	17.1	16.6	14.8	15.9	15.4	16.7	14.5	16.8	17.1	16.6	15.5	16.7	16.8	16.4	17.5	24.5	18	13.3	15.2	14.6	14.92	14.3667	14.66	12.9	14.7	14.16	11.8	14.6	15.04	15.6833	15.075	11.3	16.1286	14.3	14.52	16.7944	14.2919	0.850988		5.7821e-05
Threose	95-43-2	Threose	12.2696	Pentoses	FMAORJIQYMIRHF-HERZVMAMSA-N	439574	[H][C@@]1(O)COC([H])(O)[C@]1([H])O	0.01	0.01	0.01	0.01	0.01	0.01	0.01	0.01	0.01	0.01	0.01	0.01	0.01	0.01	0.01	0.01	0.01	0.01	14.9	14.9	14.2	14.5	14.6	14.6	13.7	14	14.8	15.1	14.7	14.8	14.6	14.6	15.5	14.7	15.5	13.9	0.01	14.6444	1464.44		1.0087e-05
Allantoin	97-59-6	Allantoin	19.1031	Hydantoins	POJWUDADGALRAB-UHFFFAOYSA-N	204	C1(C(=O)NC(=O)N1)NC(=O)N	16	15.3	15.2	14.6	15.1	14.3	15.6	12.8	14.6	14.5	14.3	14.9	14.9	14.4	15.1	16	19.35	14.1	0.01	0.01	0.01	0.01	0.01	0.01	0.01	0.01	0.01	0.01	0.01	0.01	0.01	0.01	0.01	0.01	0.01	0.01	15.0583	0.01	0.000664084		1.7587e-07
N-Acetylalanine	97-69-8	N-Acetylalanine	9.6828	Dipeptides	KTHDTJVBEPMMGL-VKHMYHEASA-N	88064	C[C@H](NC(C)=O)C(O)=O	15.38	14.3625	14.7333	14.5667	14.9429	14.9375	14.8	15.1875	15.1625	14.9625	14.3222	14.9625	14.9875	14.875	14.9875	15.55	15.7	14.6778	15.1	14.7	11.1	14.9	14.7	14.7	14.4	14	14.5	15.6	14.5	14.6	14.8	15	14.6	15.3	15.9	13.7	14.9499	14.5611	0.973995		6.3997e-07
Niacinamide, vitamin B3	98-92-0	Niacinamide, vit B3	12.685	Vitamins	DFPAKSUCGFBDDF-UHFFFAOYSA-N	936	NC(=O)C1=CC=CN=C1	20.5928	20.2847	19.9405	19.5305	19.1994	19.4383	19.4537	19.6437	19.6504	19.6987	19.3529	19.5621	20.1029	19.0519	19.5898	19.7547	21.6946	19.2775	0.01	0.01	0.01	0.01	0.01	0.01	0.01	0.01	0.01	0.01	0.01	0.01	0.01	0.01	0.01	0.01	0.01	0.01	19.7677	0.01	0.000505875		1.7587e-07
Samples were analyzed on a on a 7890B GC / 5977B single-quadrupole, Inert MS (Agilent Technologies, Santa Clara, CA) at the Duke Molecular Physiology Institute, Durham, NC, USA.
CAS, InChiKeys, Pubchem ID, and Smiles of each metabolite were identified using PubChem (https://pubchem.ncbi.nlm.nih.gov/) databases.
Abbreviations: CAS #, Chemical Abstracts Service number; FDR, False Discovery Rate; GB, grass-fed ground beef; PB, plant-based meat alternative; RT, retention time.
